# Supplementary material for: Adaptation of the Freshwater Bloom-Forming Cyanobacterium Microcystis aeruginosa to Brackish Water Is Driven by Recent Horizontal Transfer of Sucrose Genes
Source: Front Microbiol. 2018 Jun 5;9:1150. doi: 10.3389/fmicb.2018.01150 (PMC5996124; doi:10.3389/fmicb.2018.01150)
Supplement: Supplementary file 13 [file Data_Sheet_1.FASTA]

Supplementary data S1
ftsZ sequence data for the clone library analysis in Figure 1.

>"ST number"_"group"

>ST1_E
CCTGATTATTATCCCCAATAACCAGTTATTACAGGTAATACCCGCCGACACTCCCCTAC
AGGAGGCTTTTCGCGTCGCTGATGATGTGCTGCGGCAAGGGGTACAGGGGATATCGG
ACATTATCACTATCCCCGGTCTGGTGAATGTGGATTTCGCCGATGTGCGGGCAGTGAT
GGCCGATGCGGGTTCGGCCCTAATGGGCATCGGCATCGGTTCCGGAAAATCTCGGGC
TAAGGAAGGAGCGATCGCTGCTATTTCCTCGCCGTTACTGGAATCCTCGATCGAAGG
GGCGAAAGGTGTGGTCTTTAACATCACCGGTGGTCAAGATCTAACCCTACACGAAGT
CAATGCCGCCGCCGAAATTATCTATGAAGTGGTAGATCCCAATGCTAATATCATCTTTG
GGGCA
>ST2_H
CCTGATTATTATCCCCAATAACCAGTTATTACAGGTAATACCCGCCGAAACTCCCCTAC
AGGAGGCTTTTCGCGTCGCCGATGATGTGCTGCGGCAAGGGGTACAGGGTATCTCGG
ATATTATCACTATCCCCGGTCTGGTGAATGTGGATTTCGCCGATGTGCGGGCAGTGAT
GGCCGATGCGGGTTCAGCCCTAATGGGCATCGGCATCGGTTCTGGAAAATCTCGGGC
TAAGGAAGGAGCGATCGCGGCTATATCCTCACCGTTACTGGAATCCTCGATCGAAGG
GGCGAAAGGCGTAGTCTTTAACATCACCGGCGGTCAAGATCTAACCCTACACGAAGT
CAATGCCGCCGCCGAAATTATCTATGAAGTGGTTGATCCCAACGCTAATATCATCTTT
GGGGCA
>ST3_A
CTTGATTATTATCCCCAATAACCAGTTATTACAGGTAATACCCGCCGACACTCCCCTAC
AGGAGGCTTTTCGGGTCGCTGATGATGTGCTGCGACAAGGGGTACAGGGGATCTCG
GACATTATCACTATCCCCGGTCTGGTGAATGTGGATTTCGCCGATGTGCGGGCAGTGA
TGGCCGATGCGGGTTCGGCCCTAATGGGCATCGGCATCGGTTCCGGAAAATCTCGGG
CGAAGGAAGGAGCGATCGCTGCTATTTCCTCGCCGTTACTGGAATCCTCGATCGAAG
GGGCCAAAGGCGTAGTCTTTAACATCACTGGTGGTCAAGATCTAACCCTACACGAAG
TCAATGCCGCCGCCGAAATTATCTATGAAGTGGTTGATCCCAACGCTAATATCATCTTC
GGGGCA
>ST4_A
CCTGATTATTATCCCCAATAACCAGTTATTACAGGTAATACCCGCCGACACTCCCCTAC
AGGAGGCTTTTCGCGTCGCTGATGATGTGCTGCGACAAGGGGTACAGGGGATCTCG
GACATTATCACTATCCCCGGTCTGGTGAATGTGGATTTCGCCGATGTGCGGGCAGTGA
TGGCCGATGCGGGTTCGGCCCTAATGGGCATCGGCATCGGTTCCGGAAAATCTCGGG
CGAAGGAAGGAGCGATCGCTGCTATTTCCTCGCCCTTACTGGAATCCTCGATCGAAG
GGGCCAAAGGCGTAGTCTTTAACATCACTGGTGGTCAAGATCTAACCCTACACGAAG
TCAATGCCGCCGCCGAAATTATCTATGAAGTGGTGGATCCCAACGCTAATATCATCTT
CGGGGCA
>ST5_A
CCTGATTATTATCCCCAATAACCAGTTATTACAGGTAATACCCGCCGACACGCCCCTAC
AGGAGGCTTTTCGCGTCGCTGATGATGTGCTGCGCCAAGGGGTACAGGGCATCTCGG
ACATTATCACTATCCCTGGTCTGGTGAATGTGGATTTCGCCGATGTGCGGGCAGTGAT
GGCCGATGCGGGTTCGGCCCTAATGGGCATCGGCATCGGTTCCGGAAAATCTCGGGC
TAAGGAAGGAGCGATCGCTGCTATTTCCTCGCCGTTACTGGAATCCTCGATCGAAGG
TGCGAAAGGCGTAGTCTTTAACATCACTGGTGGTCAAGATCTAACCCTACACGAAGT
CAATGCCGCCGCCGAAATTATCTATGAAGTGGTGGATCCCAACGCTAATATCATCTTC
GGGGCA
>ST6_B
CCTGATTATTATCCCCAATAACCAGTTATTACAGGTAATACCCGCCGAAACTCCCCTAC
AGGAGGCTTTTCGCGTCGCTGATGATGTGCTGCGGCAAGGGGTGCAGGGCATCTCG
GACATTATCACTATCCCCGGTCTGGTGAATGTGGATTTCGCCGATGTGCGGGCAGTAA
TGGCCGATGCGGGTTCGGCCTTAATGGGCATCGGCATCGGTTCCGGAAAATCTCGGG
CTAAGGAAGGAGCGATCGCTGCTATTTCCTCGCCGTTACTGGAATCCTCGATCGAAG
GGGCGAAAGGTGTGGTCTTTAACATCACCGGTGGTCAAGACCTAACCCTACACGAA
GTCAATGCCGCCGCCGAAATTATCTATGAAGTGGTGGATCCCAACGCTAATATCATCT
TTGGGGCA
>ST7_B
CCTGATTATTATCCCCAATAACCAGTTATTACAGGTAATACCCGCCGAAACTCCCCTAC
AGGAGGCTTTTCGCGTCGCTGATGATGTGCTGCGGCAAGGGGTGCAGGGCATCTCG
GACATTATCACTATCCCCGGTCTGGTGAATGTGGATTTCGCCGATGTGCGGGCAGTAA
TGGCCGATGCGGGTTCGGCCTTAATGGGCATCGGCATCGGTTCCGGAAAATCTCGGG
CTAAGGAAGGAGCGATCGCTGCTATTTCCTCGCCGTTACTGGAATCCTCGATCGAAG
GGGCGAAAGGTGTGGTCTTTAACATCACCGGTGGTCAAGACCTAACCCTACACGAA
GTCAATGCCGCCGCCGAAATTATCTATGAAGTGGTGGATCCCAACGCTAATATCATCT
TTGGGGCA
>ST8_D
CCTGATTATTATCCCCAATAACCAGTTATTACAGGTAATACCCGCCGACACTCCCCTAC
AGGAGGCTTTTCGGGTCGCTGATGATGTGCTGCGCCAAGGGGTACAGGGCATCTCGG
ATATTATCACTATCCCCGGTCTGGTGAATGTGGATTTCGCCGATGTGCGGGCAGTGAT
GGCCGATGCGGGTTCAGCCCTAATGGGCATCGGCATCGGTTCCGGAAAATCTCGGGC
TAAGGAAGGAGCGATCGCTGCTATTTCCTCGCCGTTACTGGAATCCTCGATCGAAGG
TGCGAAAGGCGTAGTCTTTAACATCACCGGTGGTCAAGATCTAACCCTACACGAAGT
CAATGCCGCCGCCGAAATTATCTATGAAGTGGTGGATCCCAACGCTAATATCATCTTC
GGGGCA
>ST9_B
CCTGATTATTATCCCCAATAACCAGTTATTACAGGTAATACCCGCCGAAACTCCCCTAC
AGGAGGCTTTTCGCGTCGCTGATGATGTGCTGCGGCAAGGGGTGCAGGGCATCTCG
GACATTATCACTATCCCCGGTCTGGTGAATGTGGATTTCGCCGATGTGCGGGCAGTAA
TGGCCGATGCGGGTTCGGCCTTAATGGGCATCGGCATCGGTTCCGGAAAATCTCGGG
CTAAGGAAGGAGCGATTGCTGCTATTTCCTCGCCGTTACTGGAATCCTCGATCGAAG
GGGCGAAAGGTGTGGTCTTTAACATCACCGGTGGTCAAGACCTAACCCTACACGAA
GTCAATGCCGCCGCCGAAATTATCTATGAAGTGGTGGATCCCAACGCTAATATCATCT
TTGGGGCA
>ST10_A
CCTGATTATTATCCCCAATAACCAGTTATTACAGGTAATACCCGCCGACACTCCCCTAC
AGGAGGCTTTTCGCGTCGCTGATGATGTGCTGCGACAAGGGGTACAGGGGATCTCG
GACATTATCACTATCCCCGGTCTGGTGAATGTGGATTTCGCCGATGTGCGGGCAGTGA
TGGCCGATGCGGGTTCGGCCCTAATGGGCATCGGCATCGGTTCCGGAAAATCTCGGG
CGAAGGAAGGAGCGATCGCTGCTATTTCCTCGCCGTTACTGGAATCCTCGATCGAAG
GTGCGAAAGGCGTAGTCTTTAACATCACTGGTGGTCAAGATCTAACCCTACACGAAG
TCAATGCCGCCGCCGAAATTATCTATGAAGTGGTGGATCCCAACGCTAATATCATCTT
CGGGGCA
>ST11_NA
CCTGATTATTATCCCCAATAACCAGTTATTACAGGTAATACCCGCCGACACTCCCCTAC
AGGAGGCTTTTCGCGTCGCTGATGATGTGCTGCGCCAAGGGGTACAGGGGATCTCGG
ACATTATCACTATCCCCGGTCTGGTGAATGTGGATTTCGCCGATGTGCGGGCAGTGAT
GGCCGATGCGGGTTCAGCCCTAATGGGCATCGGCATCGGTTCCGGAAAATCTCGGGC
TAAGGAAGGAGCGATCGCGGCTATTTCCTCACCGTTACTGGAATCCTCGATCGAAGG
GGCGAAAGGTGTGGTCTTTAACATCACCGGCGGTCAAGATCTAACCCTACACGAAGT
CAATGCCGCCGCCGAAATTATCTATGAAGTGGTGGATCCCAACGCTAATATCATCTTT
GGGGCA
>ST12_E
CCTGATTATTATCCCCAATAACCAGTTATTACAGGTAATACCCGCCGACACTCCCCTAC
AGGAGGCTTTTCGCGTCGCTGATGATGTGCTGCGGCAAGGGGTACAGGGGATCTCG
GATATTATCACTATCCCCGGTCTGGTAAATGTGGATTTCGCCGATGTGCGGGCAGTGA
TGGCCGATGCGGGTTCGGCCCTAATGGGCATCGGCATCGGTTCCGGAAAATCTCGGG
CTAAGGAAGGGGCGATCGCTGCTATTTCCTCGCCGTTACTGGAATCCTCGATCGAAG
GGGCGAAAGGTGTGGTCTTTAATATCACCGGCGGTCAAGATCTAACCCTACACGAAG
TCAATGCCGCCGCCGAAATTATCTATGAAGTGGTGGATCCCAACGCTAATATCATCTT
CGGGGCA
>ST13_A
CCTGATTATTATCCCCAATAACCAGTTATTACAGGTAATACCCGCCGACACGCCCCTAC
AGGAGGCTTTTCGCGTCGCTGATGATGTGCTGCGCCAAGGGGTACAGGGCATCTCGG
ACATTATCACTATCCCTGGTCTGGTGAATGTGGATTTCGCCGATGTGCGGGCAGTGAT
GGCCGATGCGGGTTCGGCCCTAATGGGCATCGGCATCGGTTCCGGAAAATCTCGGGC
TAAGGAAGGAGCGATCGCTGCTATTTCCTCGCCGTTACTGGAATCCTCGATCGAAGG
TGCGAAAGGCGTAGTCTTTAACATCACTGGTGGTCAAGATCTAACCCTACACGAAGT
CAATGCCGCCGCCGAAATTATCTATGAAGTGGTGGATCCCAACGCTAATATCATCTTC
GGGGCA
>ST14_E
CCTGATTATTATCCCCAATAACCAGTTATTACAGGTAATACCCGCCGACACTCCCCTAC
AGGAGGCTTTTCGCGTCGCTGATGATGTGCTGCGGCAAGGGGTACAGGGGATCTCG
GATATTATCACTATCCCCGGTCTGGTAAATGTGGATTTCGCCGATGTGCGGGCAGTGA
TGGCCGATGCGGGTTCGGCCCTAATGGGCATCGGCATCGGTTCCGGAAAATCTCGGG
CTAAGGAAGGGGCGATCGCTGCTATTTCCTCGCCGTTACTGGAATCCTCGATCGAAG
GGGCGAAAGGTGTGGTCTTTAATATCACCGGCGGTCAAGATCTAACCCTACACGAAG
TCAATGCCGCCGCCGAAATTATCTATGAAGTGGTGGATCCCAACGCTAATATCATCTT
CGGGGCA
>ST15_C
CCTGATTATTATCCCCAATAACCAGTTATTACAGGTAATACCCGCCGAAACTCCCCTAC
AGGAGGCTTTTCGCGTCGCTGATGATGTGCTGCGGCAAGGGGTACAGGGTATCTCGG
ATATTATCACTATCCCCGGTCTGGTAAATGTGGATTTCGCCGATGTGCGGGCAGTGAT
GGCCGATGCGGGTTCGGCCCTAATGGGCATCGGCATCGGTTCCGGAAAATCTCGGGC
TAAGGAAGGAGCGACCGCAGCTATTTCCTCGCCGTTACTGGAATCCTCGATCGAAGG
TGCGAAAGGCGTAGTCTTTAACATCACCGGCGGTCAAGATCTAACCCTACACGAAGT
CAATGCCGCCGCCGAAATTATCTATGAAGTGGTGGATCCCAACGCTAATATCATCTTC
GGGGCA
>ST16_E
CCTGATTATTATCCCCAATAACCAGTTATTACAGGTAATACCCGCCGACACTCCCCTAC
AGGAGGCTTTTCGCGTCGCTGATGATGTGCTGCGGCAAGGGGTACAGGGGATCTCG
GATATTATCACTATCCCCGGTCTGGTAAATGTGGATTTCGCCGATGTGCGGGCAGTGA
TGGCCGATGCGGGTTCGGCCCTAATGGGCATCGGCATCGGTTCCGGAAAATCTCGGG
CTAAGGAAGGGGCGATCGCTGCTATTTCCTCGCCGTTACTGGAATCCTCGATCGAAG
GGGCGAAAGGTGTGGTCTTTAATATCACCGGCGGTCAAGATCTAACCCTACACGAAG
TCAATGCCGCCGCCGAAATTATCTATGAAGTGGTGGATCCCAACGCTAATATCATCTT
CGGGGCA
>ST17_C
CCTGATTATTATCCCCAATAACCAGTTATTACAGGTAATACCCGCCGAAACTCCCCTAC
AGGAGGCTTTTCGCGTCGCTGATGATGTGCTGCGGCAAGGGGTACAGGGTATCTCGG
ATATTATCACTATCCCCGGTCTGGTAAATGTGGATTTCGCCGATGTGCGGGCAGTGAT
GGCCGATGCGGGTTCGGCCCTAATGGGCATCGGCATCGGTTCCGGAAAATCTCGGGC
TAAGGAAGGAGCGACCGCAGCTATTTCCTCGCCGTTACTGGAATCCTCGATCGAAGG
TGCGAAAGGCGTAGTCTTTAACATCACCGGCGGTCAAGATCTAACCCTACACGAAGT
CAATGCCGCCGCCGAAATTATCTATGAAGTGGTGGATCCCAACGCTAATATCATCTTC
GGGGCA
>ST18_A
CCTGATTATTATCCCCAATAACCAGTTATTACAGGTAATACCCGCCGACACTCCCCTAC
AGGAGGCTTTTCGCGTCGCTGATGATGTGCTGCGACAAGGGGTACAGGGGATCTCG
GACATTATCACTATCCCCGGTCTGGTGAATGTGGATTTCGCCGATGTGCGGGCAGTGA
TGGCCGATGCGGGTTCGGCCCTAATGGGCATCGGCATCGGTTCCGGAAAATCTCGGG
CGAAGGAAGGAGCGATCGCTGCTATTTCCTCGCCGTTACTGGAATCCTCGATCGAAG
GTGCGAAAGGCGTAGTCTTTAACATCACTGGTGGTCAAGATCTAACCCTACACGAAG
TCAATGCCGCCGCCGAAATTATCTATGAAGTGGTGGATCCCAACGCTAATATCATCTT
CGGGGCA
>ST19_A
CCTGATTATTATCCCCAATAACCAGTTATTACAGGTAATACCCGCCGACACTCCCCTAC
AGGAGGCTTTTCGCGTCGCTGATGATGTGCTGCGACAAGGGGTACAGGGGATCTCG
GACATTATCACTATCCCCGGTCTGGTGAATGTGGATTTCGCCGATGTGCGGGCAGTGA
TGGCCGATGCGGGTTCGGCCCTAATGGGCATCGGCATCGGTTCCGGAAAATCTCGGG
CGAAGGAAGGAGCGATCGCTGCTATTTCCTCGCCGTTACTGGAATCCTCGATCGAAG
GTGCGAAAGGCGTAGTCTTTAACATCACTGGTGGTCAAGATCTAACCCTACACGAAG
TCAATGCCGCCGCCGAAATTATCTATGAAGTGGTGGATCCCAACGCTAATATCATCTT
CGGGGCA
>ST20_A
CCTGATTATTATCCCCAATAACCAGTTATTACAGGTAATACCCGCCGACACTCCCCTAC
AGGAGGCTTTTCGCGTCGCTGATGATGTGCTGCGACAAGGGGTACAGGGGATCTCG
GACATTATCACTATCCCCGGTCTGGTGAATGTGGATTTCGCCGATGTGCGGGCAGTGA
TGGCCGATGCGGGTTCGGCCCTAATGGGCATCGGCATCGGTTCCGGAAAATCTCGGG
CGAAGGAAGGAGCGATCGCTGCTATTTCCTCGCCGTTACTGGAATCCTCGATCGAAG
GTGCGAAAGGCGTAGTCTTTAACATCACCGGCGGTCAAGATCTAACCCTACACGAAG
TCAATGCCGCCGCCGAAATTATCTATGAAGTGGTGGATCCCAACGCTAATATCATCTT
CGGGGCA
>ST21_B
CCTGATTATTATCCCCAATAACCAGTTATTACAGGTAATACCCGCCGAAACTCCCCTAC
AGGAGGCTTTTCGCGTCGCTGATGATGTGCTGCGGCAAGGGGTACAGGGTATCTCGG
ATATTATCACTATCCCCGGTCTGGTCAATGTGGATTTCGCCGATGTGCGGGCAGTGAT
GGCCGATGCGGGTTCGGCCCTAATGGGCATCGGCATCGGTTCCGGAAAATCTCGGGC
TAAGGAAGGAGCGATCGCTGCTATTTCCTCGCCGTTACTGGAATCCTCGATCGAAGG
GGCGAAAGGTGTGGTCTTTAACATCACCGGTGGTCAAGACCTAACCCTACACGAAG
TCAATGCCGCCGCCGAAATTATCTATGAAGTGGTGGATCCCAACGCTAATATCATCTT
TGGGGCA
>ST22_A
CCTGATTATTATCCCCAATAACCAGTTATTACAGGTAATACCCGCCGACACGCCCCTAC
AGGAGGCTTTTCGCGTCGCTGATGATGTGCTGCGCCAAGGGGTACAGGGTATCTCGG
ACATTATCACTATCCCTGGTCTGGTGAATGTGGATTTCGCCGATGTGCGGGCAGTGAT
GGCCGATGCGGGTTCGGCCCTAATGGGCATCGGCATCGGTTCCGGAAAATCTCGGGC
TAAGGAAGGAGCGATCGCTGCTATTTCCTCGCCGTTACTGGAATCCTCGATCGAAGG
TGCGAAAGGCGTAGTCTTTAACATCACTGGTGGTCAAGATCTAACCCTACACGAAGT
CAATGCCGCCGCCGAAATTATCTATGAAGTGGTGGATCCCAACGCTAATATCATCTTC
GGGGCA
>ST23_X
CCTGATTATTATCCCCAATAACCAGTTATTACAGGTGATACCCGCCGACACTCCCCTAC
AGGAGGCTTTTCGGGTCGCTGATGATGTGCTGCGGCAAGGGGTACAGGGTATCTCGG
ATATTATCACTATCCCCGGTCTGGTAAATGTGGATTTCGCCGATGTGCGGGCAGTGAT
GGCCGATGCGGGTTCGGCCCTAATGGGCATCGGCATCGGTTCGGGAAAATCTCGGGC
TAAGGAAGGCGCGATCGCGGCTATATCCTCACCGTTACTGGAATCCTCGATCGAAGG
GGCGAAAGGCGTAGTCTTTAACATCACCGGCGGTCAAGATCTAACCCTACACGAAGT
CAATGCCGCCGCCGAAATTATCTATGAAGTGGTGGATCCCAACGCTAATATCATCTTT
GGGGCA
>ST24_D
CCTGATTATTATCCCCAATAACCAGTTATTACAGGTAATACCCGCCGACACTCCCCTAC
AGGAGGCTTTTCGGGTCGCTGATGATGTGCTGCGCCAAGGGGTACAGGGCATCTCGG
ATATTATCACTATCCCCGGTCTGGTGAATGTGGATTTCGCCGATGTGCGGGCAGTGAT
GGCCGATGCGGGTTCAGCCCTAATGGGCATCGGCATCGGTTCCGGAAAATCTCGGGC
TAAGGAAGGAGCGATCGCTGCTATTTCCTCGCCGTTACTGGAATCCTCGATCGAAGG
TGCGAAAGGCGTAGTCTTTAACATCACCGGTGGTCAAGATCTAACCCTACACGAAGT
CAATGCCGCCGCCGAAATTATCTATGAAGTGGTGGATCCCAACGCTAATATCATCTTC
GGGGCA
>ST25_D
CCTGATTATTATCCCCAATAACCAGTTATTACAGGTAATACCCGCCGACACTCCCCTAC
AGGAGGCTTTTCGGGTCGCTGATGATGTGCTGCGCCAAGGGGTACAGGGCATCTCGG
ATATTATCACTATCCCCGGTCTGGTGAATGTGGATTTCGCCGATGTGCGGGCAGTGAT
GGCCGATGCGGGTTCAGCCCTAATGGGCATCGGCATCGGTTCCGGAAAATCTCGGGC
TAAGGAAGGAGCGATCGCTGCTATTTCCTCGCCGTTACTGGAATCCTCGATCGAAGG
TGCGAAAGGCGTAGTCTTTAACATCACCGGTGGTCAAGATCTAACCCTACACGAAGT
CAATGCCGCCGCCGAAATTATCTATGAAGTGGTGGATCCCAACGCTAATATCATCTTC
GGGGCA
>ST26_A
CCTGATTATTATCCCCAATAACCAGTTATTACAGGTAATACCCGCCGACACTCCCCTAC
AGGAGGCTTTTCGCGTCGCTGATGATGTGCTGCGACAAGGGGTACAGGGGATCTCG
GACATTATCACTATCCCCGGTCTGGTGAATGTGGATTTCGCCGATGTGCGGGCAGTGA
TGGCCGATGCGGGTTCGGCCCTAATGGGCATCGGCATCGGTTCCGGAAAATCTCGGG
CGAAGGAAGGAGCGATCGCTGCTATTTCCTCGCCGTTACTGGAATCCTCGATCGAAG
GTGCGAAAGGCGTAGTCTTTAACATCACTGGTGGTCAAGATCTAACCCTACACGAAG
TCAATGCCGCCGCCGAAATTATCTATGAAGTGGTGGATCCCAACGCTAATATCATCTT
CGGGGCA
>ST27_D
CCTGATTATTATCCCCAATAACCAGTTATTACAGGTAATACCCGCCGACACTCCCCTAC
AGGAGGCTTTTCGGGTCGCTGATGATGTGCTGCGCCAAGGGGTACAGGGCATCTCGG
ATATTATCACTATCCCCGGTCTGGTGAATGTGGATTTCGCCGATGTGCGGGCAGTGAT
GGCCGATGCGGGTTCAGCCCTAATGGGCATCGGCATCGGTTCCGGAAAATCTCGGGC
TAAGGAAGGAGCGATCGCTGCTATTTCCTCGCCGTTACTGGAATCCTCGATCGAAGG
TGCGAAAGGCGTAGTCTTTAACATCACCGGTGGTCAAGATCTAACCCTACACGAAGT
CAATGCCGCCGCCGAAATTATCTATGAAGTGGTGGATCCCAACGCTAATATCATCTTC
GGGGCA
>ST28_A
CCTGATTATTATCCCCAATAACCAGTTATTACAGGTAATACCCGCCGACACTCCCCTAC
AGGAGGCTTTTCGCGTCGCTGATGATGTGCTGCGCCAAGGGGTACAGGGGATCTCGG
ACATTATCACTATCCCCGGTCTGGTGAATGTGGATTTCGCCGATGTGCGGGCAGTGAT
GGCCGATGCGGGTTCAGCCCTAATGGGCATCGGCATCGGTTCCGGAAAATCTCGGGC
TAAGGAAGGAGCGATCGCTGCTATTTCCTCGCCGTTACTGGAATCCTCGATCGAAGG
TGCGAAAGGCGTAGTCTTTAACATCACCGGTGGTCAAGATTTAACCCTACACGAAGT
CAATGCCGCCGCCGAAATTATCTATGAAGTGGTGGATCCCAACGCTAATATCATCTTC
GGGGCA
>ST29_A
CCTGATTATTATCCCCAATAACCAGTTATTACAGGTAATACCCGCCGACACTCCCCTAC
AGGAGGCTTTTCGCGTCGCTGATGATGTGCTGCGACAAGGGGTACAGGGGATCTCG
GACATTATCACTATCCCCGGTCTGGTGAATGTGGATTTCGCCGATGTGCGGGCAGTGA
TGGCCGATGCGGGTTCAGCCCTAATGGGCATCGGCATCGGTTCTGGAAAATCTCGGG
CTAAGGAAGGAGCGATCGCGGCTATATCCTCACCGTTACTGGAATCCTCGATCGAAG
GGGCCAAAGGCGTAGTCTTTAACATCACTGGTGGTCAAGATCTAACCCTACACGAAG
TCAATGCCGCCGCCGAAATTATCTATGAAGTGGTTGATCCCAACGCTAATATCATCTTC
GGGGCA
>ST30_G
CCTGATTATTATCCCCAATAACCAGTTATTACAGGTAATACCCGCCGAAACTCCCCTAC
AGGAGGCTTTTCGCGTCGCTGATGATGTGCTGCGGCAAGGGGTGCAGGGGATTTCC
GATATTATCACGATCCCCGGTCTGGTGAATGTGGATTTCGCTGATGTGCGGGCAGTGA
TGGCCGATGCGGGTTCGGCCCTAATGGGCATCGGCATCGGTTCCGGAAAATCTCGGG
CTAAGGAAGGAGCGATCGCTGCTATTTCCTCGCCGTTACTGGAATCCTCGATCGAAG
GGGCGAAAGGTGTGGTCTTTAACATCACCGGTGGCCAAGATCTAACCCTACACGAA
GTCAATGCCGCTGCGGAAATTATCTATGAAGTGGTGGATCCCAATGCTAATATCATCTT
TGGGGCG
>ST31_B
CCTGATTATTATCCCCAATAACCAGTTATTACAGGTAATACCCGCCGAAACTCCCCTAC
AGGAGGCTTTTCGCGTCGCTGATGATGTGCTGCGGCAAGGGGTGCAGGGCATCTCG
GACATTATCACTATCCCCGGTCTGGTGAATGTGGATTTCGCCGATGTGCGGGCAGTGA
TGGCCGATGCGGGTTCGGCCCTAATGGGCATCGGCATCGGTTCCGGAAAATCTCGGG
CTAAGGAAGGAGCGATCGCTGCTATTTCCTCGCCGTTACTGGAATCCTCGATCGAAG
GGGCGAAAGGTGTGGTCTTTAACATCACCGGTGGTCAAGACCTAACCCTACACGAA
GTCAATGCCGCCGCCGAAATTATCTATGAAGTGGTGGATCCCAACGCTAATATCATCT
TTGGGGCA
>ST32_A
CCTGATTATTATCCCCAATAACCAGTTATTACAGGTAATACCCGCCGACACGCCCCTAC
AGGAGGCTTTTCGCGTCGCTGATGATGTGCTGCGCCAAGGGGTACAGGGCATCTCGG
ACATTATCACTATCCCTGGTCTGGTGAATGTGGATTTCGCCGATGTGCGGGCAGTGAT
GGCCGATGCGGGTTCGGCCCTAATGGGCATCGGCATCGGTTCCGGAAAATCTCGGGC
TAAGGAAGGAGCGATCGCTGCTATTTCCTCGCCGTTACTGGAATCCTCGATCGAAGG
TGCGAAAGGCGTAGTCTTTAACATCACTGGTGGTCAAGATCTAACCCTACACGAAGT
CAATGCCGCCGCCGAAATTATCTATGAAGTGGTGGATCCCAACGCTAATATCATCTTC
GGGGCA
>ST33_B
CCTGATTATTATCCCCAATAACCAGTTATTACAGGTAATACCCGCCGAAACTCCCCTAC
AGGAGGCTTTTCGCGTCGCTGATGATGTGCTGCGGCAAGGGGTGCAGGGCATCTCG
GACATTATCACTATCCCCGGTCTGGTGAATGTGGATTTCGCCGATGTGCGGGCAGTAA
TGGCCGATGCGGGTTCGGCCTTAATGGGCATCGGCATCGGTTCCGGAAAATCTCGGG
CTAAGGAAGGAGCGATCGCTGCTATTTCCTCGCCGTTACTGGAATCCTCGATCGAAG
GGGCGAAAGGTGTGGTCTTTAACATCACCGGTGGTCAAGACCTAACCCTACACGAA
GTCAATGCCGCCGCCGAAATTATCTATGAAGTGGTGGATCCCAACGCTAATATCATCT
TTGGGGCA
>ST34_NA
CCTGATTATTATCCCCAATAACCAGTTATTACAGGTAATACCCGCCGAAACTCCCCTAC
AGGAGGCTTTTCGCGTCGCCGATGATGTGCTGCGGCAAGGGGTACAGGGTATCTCGG
ATATTATCACTATCCCCGGTCTGGTGAATGTGGATTTCGCCGATGTGCGGGCAGTGAT
GGCCGATGCGGGTTCAGCCCTAATGGGCATCGGCATCGGTTCCGGAAAATCTCGGGC
TAAGGAAGGAGCGATCGCGGCTATATCCTCACCGTTACTGGAATCCTCGATCGAAGG
TGCGAAAGGCGTAGTCTTTAACATCACCGGCGGTCAAGATCTAACCCTACACGAAGT
CAATGCCGCCGCCGAAATTATCTATGAAGTGGTTGATCCCAACGCTAATATCATCTTC
GGGGCA
>ST35_B
CCTGATTATTATCCCCAATAACCAGTTATTACAGGTAATACCCGCCGAAACTCCCCTAC
AGGAGGCTTTTCGCGTCGCTGATGATGTGCTGCGGCAAGGGGTGCAGGGCATCTCG
GACATTATCACTATCCCCGGTCTGGTGAATGTGGATTTCGCCGATGTGCGGGCAGTGA
TGGCCGATGCGGGTTCGGCCTTAATGGGCATCGGCATCGGTTCCGGAAAATCTCGGG
CTAAGGAAGGAGCGATCGCTGCTATTTCCTCGCCGTTACTGGAATCCTCGATCGAAG
GGGCGAAAGGTGTGGTCTTTAACATCACCGGTGGTCAAGACCTAACCCTACACGAA
GTCAATGCCGCCGCCGAAATTATCTATGAAGTGGTGGATCCCAACGCTAATATCATCT
TTGGGGCA
>ST36_B
CCTGATTATTATCCCCAATAACCAGTTATTACAGGTAATACCCGCCGAAACTCCCCTAC
AGGAGGCTTTTCGCGTCGCTGATGATGTGCTGCGGCAAGGGGTGCAGGGCATCTCG
GACATTATCACTATCCCCGGTCTGGTGAATGTGGATTTCGCCGATGTGCGGGCAGTAA
TGGCCGATGCGGGTTCGGCCTTAATGGGCATCGGCATCGGTTCCGGAAAATCTCGGG
CTAAGGAAGGAGCGATCGCTGCTATTTCCTCGCCGTTACTGGAATCCTCGATCGAAG
GGGCGAAAGGTGTGGTCTTTAACATCACCGGTGGTCAAGACCTAACCCTACACGAA
GTCAATGCCGCCGCCGAAATTATCTATGAAGTGGTGGATCCCAACGCTAATATCATCT
TTGGGGCA
>ST37_B
CCTGATTATTATCCCCAATAACCAGTTATTACAGGTAATACCCGCCGAAACTCCCCTAC
AGGAGGCTTTTCGCGTCGCTGATGATGTGCTGCGGCAAGGGGTGCAGGGCATCTCG
GACATTATCACTATCCCCGGTCTGGTGAATGTGGATTTCGCCGATGTGCGGGCAGTGA
TGGCCGATGCGGGTTCGGCCCTAATGGGCATCGGCATCGGTTCGGGAAAATCTCGGG
CCAAGGAAGGAGCGATCGCTGCTATTTCCTCGCCGTTACTGGAATCCTCGATCGAAG
GGGCGAAAGGTGTGGTCTTTAACATCACCGGTGGTCAAGACCTAACCCTACACGAA
GTCAATGCCGCCGCCGAAATTATCTATGAAGTGGTGGATCCCAACGCTAATATCATCT
TTGGGGCA
>ST38_H
CCTGATTATTATCCCCAATAACCAGTTATTACAGGTAATACCCGCCGAAACTCCCCTAC
AGGAGGCTTTTCGCGTCGCCGATGATGTGCTGCGGCAAGGGGTACAGGGTATCTCGG
ATATTATCACTATCCCCGGTCTGGTGAATGTGGATTTCGCCGATGTGCGGGCAGTGAT
GGCCGATGCGGGTTCAGCCCTAATGGGCATCGGCATCGGTTCTGGAAAATCTCGGGC
TAAGGAAGGAGCGATCGCGGCTATATCCTCACCGTTACTGGAATCCTCGATCGAAGG
GGCGAAAGGCGTAGTCTTTAACATCACCGGCGGTCAAGATCTAACCCTACACGAAGT
CAATGCCGCCGCCGAAATTATCTATGAAGTGGTTGATCCCAACGCTAATATCATCTTT
GGGGCA
>ST39_D
CCTGATTATTATCCCCAATAACCAGTTATTACAGGTAATACCCGCCGACACTCCCCTAC
AGGAGGCTTTTCGGGTCGCTGATGATGTGCTGCGCCAAGGGGTACAGGGCATCTCGG
ATATTATCACTATCCCCGGTCTGGTGAATGTGGATTTCGCCGATGTGCGGGCAGTGAT
GGCCGATGCGGGTTCAGCCCTAATGGGCATCGGCATCGGTTCCGGAAAATCTCGGGC
TAAGGAAGGAGCGATCGCTGCTATTTCCTCGCCGTTACTGGAATCCTCGATCGAAGG
TGCGAAAGGCGTAGTCTTTAACATCACCGGTGGTCAAGATCTAACCCTACACGAAGT
CAATGCCGCCGCCGAAATTATCTATGAAGTGGTGGATCCCAACGCTAATATCATCTTC
GGGGCA
>ST40_NA
CCTGATCATTATCCCCAATAACCAGTTATTACAGGTAATACCCGCCGAAACTCCCCTA
CAGGAGGCTTTTCGCGTCGCTGATGATGTGCTGCGGCAAGGGGTACAGGGTATCTCG
GATATTATCACTATCCCCGGTCTGGTGAATGTGGATTTCGCCGATGTGCGGGCAGTAA
TGGCCGATGCGGGTTCGGCCCTAATGGGCATCGGCATCGGTTCGGGAAAATCTCGGG
CTAAGGAAGGGGCGGTCGCCGCTATTTCCTCACCGTTACTGGAATCCTCGATCGAAG
GGGCGAAAGGTGTGGTCTTTAACATTACCGGTGGTCAAGATCTAACCCTACACGAAG
TCAATGCCGCCGCCGAAATTATCTATGAAGTGGTGGATCCTAACGCTAATATCATCTTT
GGGGCA
>ST41_NA
CCTGATTATTATCCCCAATAACCAGTTATTACAGGTAATACCCGCCGAAACTCCCCTAC
AGGAGGCTTTTCGCGTCGCCGATGATGTGCTGCGGCAAGGGGTACAGGGTATCTCGG
ATATTATCACTATCCCCGGTCTGGTGAATGTGGATTTCGCCGATGTGCGGGCAGTGAT
GGCCGATGCGGGTTCAGCCCTAATGGGCATCGGGATCGGTTCCGGAAAATCTCGGGC
TAAGGAAGGAGCGATCGCGGCTATATCCTCACCGTTACTGGAATCCTCGATCGAAGG
GGCGAAAGGTGTGGTCTTTAACATCACTGGCGGTCAAGATCTAACCTTACACGAAGT
CAATGCCGCCGCCGAAATTATCTATGAAGTGGTCGATCCCAATGCTAATATCATCTTTG
GGGCA
>ST42_B
CCTGATTATTATCCCCAATAACCAGTTATTACAGGTAATACCCGCCGAAACTCCCCTAC
AGGAGGCTTTTCGCGTCGCTGATGATGTGCTGCGGCAAGGGGTACAGGGTATCTCGG
ATATTATCACTATCCCCGGTCTGGTCAATGTGGATTTCGCCGATGTGCGGGCAGTGAT
GGCCGATGCGGGTTCAGCCCTAATGGGCATCGGCATCGGTTCCGGAAAATCTCGGGC
TAAGGAAGGAGCGATCGCTGCTATTTCCTCGCCGTTACTGGAATCCTCGATCGAAGG
GGCGAAAGGTGTGGTCTTTAACATCACCGGTGGTCAAGACCTAACCCTACACGAAG
TCAATGCCGCCGCCGAAATTATCTATGAAGTGGTGGATCCCAACGCTAATATCATCTT
TGGGGCA
>ST43_A
CCTGATTATTATCCCCAATAACCAGTTATTACAGGTAATACCCGCCGACACGCCCCTAC
AGGAGGCTTTTCGCGTCGCTGATGATGTGCTGCGCCAAGGGGTACAGGGCATCTCGG
ACATTATCACTATCCCTGGTCTGGTGAATGTGGATTTCGCCGATGTGCGGGCAGTGAT
GGCCGATGCGGGTTCGGCCCTAATGGGCATCGGCATCGGTTCCGGAAAATCTCGGGC
TAAGGAAGGAGCGATCGCTGCTATTTCCTCGCCGTTACTGGAATCCTCGATCGAAGG
TGCGAAAGGCGTAGTCTTTAACATCACTGGTGGTCAAGATCTAACCCTACACGAAGT
CAATGCCGCCGCCGAAATTATCTATGAAGTGGTGGATCCCAACGCTAATATCATCTTC
GGGGCA
>ST44_B
CCTGATTATTATCCCCAATAACCAGTTATTACAGGTAATACCCGCCGAAACTCCCCTAC
AGGAGGCTTTTCGCGTCGCTGATGATGTGCTGCGGCAAGGGGTGCAGGGCATCTCG
GACATTATCACTATCCCCGGTCTGGTGAATGTGGATTTCGCCGATGTGCGGGCAGTAA
TGGCCGATGCGGGTTCGGCCCTAATGGGCATCGGCATCGGTTCCGGAAAATCTCGGG
CTAAGGAAGGAGCGATCGCTGCTATTTCCTCGCCGTTACTGGAATCCTCGATCGAAG
GGGCGAAAGGTGTGGTCTTTAACATCACCGGTGGTCAAGACCTAACCCTACACGAA
GTCAATGCCGCCGCCGAAATTATCTATGAAGTGGTGGATCCCAACGCTAATATCATCT
TTGGGGCA
>ST45_B
CCTGATTATTATCCCCAATAACCAGTTATTACAGGTAATACCCGCCGAAACTCCCCTAC
AGGAGGCTTTTCGCGTCGCTGATGATGTGCTGCGGCAAGGGGTACAGGGTATCTCGG
ATATTATCACTATCCCCGGTCTGGTCAATGTGGATTTCGCCGATGTGCGGGCAGTGAT
GGCCGATGCGGGTTCAGCCCTAATGGGCATCGGCATCGGTTCCGGAAAATCTCGGGC
TAAGGAAGGAGCGATCGCTGCTATTTCCTCGCCGTTACTGGAATCCTCGATCGAAGG
GGCGAAAGGTGTGGTCTTTAACATCACCGGTGGTCAAGACCTAACCCTACACGAAG
TCAATGCCGCCGCCGAAATTATCTATGAAGTGGTGGATCCCAACGCTAATATCATCTT
TGGGGCA
>ST46_F
CCTGATTATTATCCCCAATAACCAGTTATTACAGGTAATACCCGCCGAAACTCCCCTAC
AGGAGGCTTTTCGCGTCGCTGATGATGTGCTGCGGCAAGGGGTGCAGGGCATCTCG
GACATTATCACTATCCCCGGTCTGGTGAATGTGGATTTCGCCGATGTGCGGGCAGTGA
TGGCCGATGCGGGTTCGGCCCTAATGGGCATCGGCATCGGTTCCGGAAAATCTCGGG
CTAAGGAAGGAGCGATCGCTGCTATTTCCTCGCCGTTACTGGAATCCTCGATCGAAG
GGGCGAAAGGTGTGGTCTTTAACATCACCGGTGGTCAAGACCTAACCCTACACGAA
GTCAATGCCGCCGCGGAAATTATCTATGAAGTGGTGGATCCCAACGCTAATATCATCT
TTGGGGCA
>ST47_NA
CCTGATTATTATCCCCAATAACCAGTTATTACAGGTAATACCCGCCGAAACTCCCCTAC
AGGAGGCTTTTCGGGTCGCCGATGATGTGCTGCGCCAAGGGGTACAGGGCATCTCG
GATATTATCACTATCCCGGGTCTGGTAAATGTGGATTTCGCCGATGTGCGGGCAGTGA
TGGCCGATGCAGGCTCGGCCCTAATGGGCATCGGCATCGGTTCCGGAAAATCTCGGG
CTAAGGAAGGAGCGATCGCTGCTATTTCCTCGCCGTTACTGGAATCCTCGATCGAAG
GGGCGAAAGGTGTGGTCTTTAACATCACCGGTGGTCAAGATCTAACCTTACACGAAG
TCAATGCCGCCGCGGAAATTATCTATGAAGTGGTGGATCCCAACGCTAATATCATCTT
TGGGGCA
>ST48_B
CCTGATTATTATCCCCAATAACCAGTTATTACAGGTAATACCCGCCGAAACTCCCCTAC
AGGAGGCTTTTCGCGTCGCTGATGATGTGCTGCGGCAAGGGGTGCAGGGCATCTCG
GACATTATCACTATCCCCGGTCTGGTGAATGTGGATTTCGCCGATGTGCGGGCAGTGA
TGGCCGATGCGGGTTCGGCCCTAATGGGCATCGGCATCGGTTCCGGAAAATCTCGGG
CTAAGGAAGGAGCGATCGCTGCTATTTCCTCGCCGTTACTGGAATCCTCGATCGAAG
GGGCGAAAGGTGTGGTCTTTAACATCACCGGTGGTCAAGACCTAACCCTACACGAA
GTCAATGCCGCCGCCGAAATTATCTATGAAGTGGTGGATCCCAACGCTAATATCATCT
TTGGGGCA
>ST49_A
CCTGATTATTATCCCCAATAACCAGTTATTACAGGTGATACCCGCCGACACTCCCCTAC
AGGAGGCTTTTCGGGTCGCTGATGATGTGCTGCGCCAAGGGGTACAGGGGATCTCG
GATATTATCACTATCCCCGGTCTGGTGAATGTGGATTTCGCCGATGTGCGGGCAGTGA
TGGCCGATGCGGGTTCGGCCCTAATGGGCATCGGCATCGGTTCCGGAAAATCTCGGG
CTAAGGAAGGAGCGATCGCTGCTATTTCCTCGCCGTTACTGGAATCCTCGATCGAAG
GTGCGAAAGGCGTAGTCTTTAACATCACCGGCGGTCAAGATCTCACCCTACACGAAG
TCAATGCCGCCGCCGAAATTATCTATGAAGTGGTTGATCCCAACGCTAATATCATCTTC
GGGGCA
>ST50_C
CCTGATTATTATCCCCAATAACCAGTTATTACAGGTAATACCCGCCGAAACTCCCCTAC
AGGAGGCTTTTCGCGTCGCTGATGATGTGCTGCGGCAAGGGGTACAGGGTATCTCGG
ATATTATCACTATCCCCGGTCTGGTAAATGTGGATTTCGCCGATGTGCGGGCAGTGAT
GGCCGATGCGGGTTCGGCCCTAATGGGCATCGGCATCGGTTCCGGAAAATCTCGGGC
TAAGGAAGGAGCGACCGCAGCTATTTCCTCGCCGTTACTGGAATCCTCGATCGAAGG
TGCGAAAGGCGTAGTCTTTAACATCACCGGCGGTCAAGATCTAACCCTACACGAAGT
CAATGCCGCCGCCGAAATTATCTATGAAGTGGTGGATCCCAACGCTAATATCATCTTC
GGGGCA
>ST51_B
CCTGATTATTATCCCCAATAACCAGTTATTACAGGTAATACCCGCCGAAACTCCCCTAC
AGGAGGCTTTTCGCGTCGCTGATGATGTGCTGCGGCAAGGGGTGCAGGGCATCTCG
GACATTATCACTATCCCCGGTCTGGTGAATGTGGATTTCGCCGATGTGCGGGCAGTGA
TGGCCGATGCGGGTTCGGCCCTAATGGGCATCGGCATCGGTTCCGGAAAATCTCGGG
CTAAGGAAGGAGCGATCGCTGCTATTTCCTCGCCGTTACTGGAATCCTCGATCGAAG
GGGCGAAAGGTGTGGTCTTTAACATCACCGGTGGTCAAGACCTAACCCTACACGAA
GTCAATGCCGCCGCCGAAATTATCTATGAAGTGGTGGATCCCAACGCTAATATCATCT
TTGGGGCA
>ST52_A
CCTGATTATTATCCCCAATAACCAGTTATTACAGGTAATACCCGCCGACACGCCCCTAC
AGGAGGCTTTTCGCGTCGCTGATGATGTGCTGCGCCAAGGGGTACAGGGCATCTCGG
ACATTATCACTATCCCTGGTCTGGTGAATGTGGATTTCGCCGATGTGCGGGCAGTGAT
GGCCGATGCGGGTTCGGCCCTAATGGGCATCGGCATCGGTTCCGGAAAATCTCGGGC
TAAGGAAGGAGCGATCGCTGCTATTTCCTCGCCGTTACTGGAATCCTCGATCGAAGG
TGCGAAAGGCGTAGTCTTTAACATCACTGGTGGTCAAGATCTAACCCTACACGAAGT
CAATGCCGCCGCCGAAATTATCTATGAAGTGGTGGATCCCAACGCTAATATCATCTTC
GGGGCA
>ST53_D
CCTGATTATTATCCCCAATAACCAGTTATTACAGGTAATACCCGCCGACACTCCCCTAC
AGGAGGCTTTTCGGGTCGCTGATGATGTGCTGCGCCAAGGGGTACAGGGCATCTCGG
ATATTATCACTATCCCCGGTCTGGTGAATGTGGATTTCGCCGATGTGCGGGCAGTGAT
GGCCGATGCGGGTTCAGCCCTAATGGGCATCGGCATCGGTTCCGGAAAATCTCGGGC
TAAGGAAGGAGCGATCGCTGCTATTTCCTCGCCGTTACTGGAATCCTCGATCGAAGG
TGCGAAAGGCGTAGTCTTTAACATCACCGGTGGTCAAGATCTAACCCTACACGAAGT
CAATGCCGCCGCCGAAATTATCTATGAAGTGGTGGATCCCAACGCTAATATCATCTTC
GGGGCA
>ST54_E
CCTGATTATTATCCCCAATAACCAGTTATTACAGGTAATACCCGCCGACACTCCCCTAC
AGGAGGCTTTTCGCGTCGCTGATGATGTGCTGCGGCAAGGGGTACAGGGGATCTCG
GATATTATCACTATCCCCGGTCTGGTAAATGTGGATTTCGCCGATGTGCGGGCAGTGA
TGGCCGATGCGGGTTCGGCCCTAATGGGCATCGGCATCGGTTCCGGAAAATCTCGGG
CTAAGGAAGGGGCGATCGCTGCTATTTCCTCGCCGTTACTGGAATCCTCGATCGAAG
GGGCGAAAGGTGTGGTCTTTAATATCACCGGCGGTCAAGATCTAACCCTACACGAAG
TCAATGCCGCCGCCGAAATTATCTATGAAGTGGTGGATCCCAACGCTAATATCATCTT
CGGGGCA
>ST55_A
CTTGATTATTATCCCCAATAACCAGTTATTACAGGTAATACCCGCCGACACTCCCCTAC
AGGAGGCTTTTCGGGTCGCCGATGATGTGCTGCGTCAAGGGGTACAGGGTATCTCGG
ACATTATCACTATCCCCGGTCTGGTGAATGTGGATTTCGCCGATGTGCGGGCAGTGAT
GGCCGATGCGGGTTCAGCCCTAATGGGCATCGGCATCGGTTCCGGAAAATCTCGGGC
GAAGGAAGGAGCGATCGCTGCTATTTCCTCGCCGTTACTGGAATCCTCGATCGAAGG
GGCCAAAGGCGTAGTCTTTAACATCACTGGTGGTCAAGATCTAACCCTACACGAAGT
CAATGCCGCCGCCGAAATTATCTATGAAGTGGTTGATCCCAACGCTAATATCATCTTC
GGGGCA
>ST56_NA
CCTGATTATTATCCCCAATAACCAGTTATTACAGGTAATACCCGCCGAAACTCCCCTAC
AGGAGGCTTTTCGCGTCGCTGATGATGTGCTGCGGCAAGGGGTACAGGGTATCTCGG
ATATTATCACTATCCCCGGTCTGGTGAATGTGGATTTCGCCGATGTGCGGGCAGTGAT
GGCCGATGCGGGTTCGGCCCTAATGGGCATCGGCATCGGTTCCGGAAAATCTCGGGC
TAAGGAAGGAGCGATCGCTGCTATTTCCTCGCCGTTACTGGAATCCTCGATCGAAGG
GGCGAAAGGTGTAGTCTTTAACATCACTGGTGGTCAAGATCTAACCCTACATGAAGT
CAATGCCGCCGCCGAAATTATCTATGAAGTGGTGGATCCCAACGCTAATATCATCTTT
GGGGCA
>ST57_X
CCTGATTATTATCCCCAATAACCAGTTATTACAGGTAATACCCGCCGACACTCCCCTAC
AGGAGGCTTTTCGGGTCGCTGATGATGTGCTGCGGCAAGGGGTACAGGGTATCTCGG
ATATTATCACTATCCCCGGTCTGGTAAATGTGGATTTCGCCGATGTGCGGGCAGTGAT
GGCCGATGCGGGTTCGGCCCTAATGGGCATCGGCATCGGTTCGGGAAAATCTCGGGC
TAAGGAAGGCGCGATCGCGGCTATATCCTCACCGTTACTGGAATCCTCGATCGAAGG
GGCGAAAGGCGTAGTCTTTAACATCACCGGCGGTCAAGATCTAACCCTACACGAAGT
CAATGCCGCCGCCGAAATTATCTATGAAGTGGTGGATCCCAACGCTAATATCATCTTT
GGGGCA
>ST58_E
CCTGATTATTATCCCCAATAACCAGTTATTACAGGTAATACCCGCCGAAACTCCCCTAC
AGGAGGCTTTTCGCGTCGCTGATGATGTGCTGCGGCAAGGGGTACAGGGTATCTCGG
ATATTATCACTATCCCCGGTCTGGTAAATGTGGATTTCGCCGATGTGCGGGCAGTGAT
GGCCGATGCGGGTTCGGCCCTCATGGGCATCGGCATCGGTTCCGGAAAATCTCGGGC
TAAGGAAGGTGCGATCGCGGCTATTTCCTCGCCGTTACTGGAATCCTCGATCGAAGG
GGCGAAAGGTGTGGTCTTTAACATCACTGGCGGTCAAGATCTAACCCTACACGAAGT
CAATGCCGCCGCCGAAATTATCTATGAAGTGGTGGATCCCAATGCTAATATCATCTTTG
GGGCA
>ST59_D
CCTGATTATTATCCCCAATAACCAGTTATTACAGGTAATACCCGCCGACACTCCCCTAC
AGGAGGCTTTTCGGGTCGCTGATGATGTGCTGCGCCAAGGGGTACAGGGCATCTCGG
ATATTATCACTATCCCCGGTCTGGTGAATGTGGATTTCGCCGATGTGCGGGCAGTGAT
GGCCGATGCGGGTTCAGCCCTAATGGGCATCGGCATCGGTTCCGGAAAATCTCGGGC
TAAGGAAGGAGCGATCGCTGCTATTTCCTCGCCGTTACTGGAATCCTCGATCGAAGG
TGCGAAAGGCGTAGTCTTTAACATCACCGGTGGTCAAGATCTAACCCTACACGAAGT
CAATGCCGCCGCCGAAATTATCTATGAAGTGGTGGATCCCAACGCTAATATCATCTTC
GGGGCA
>ST60_B
CCTGATTATTATCCCCAATAACCAGTTATTACAGGTAATACCCGCCGAAACTCCCCTAC
AGGAGGCTTTTCGCGTCGCTGATGATGTGCTGCGGCAAGGGGTGCAGGGCATCTCG
GACATTATCACTATCCCCGGTCTGGTGAATGTGGATTTCGCCGATGTGCGGGCAGTAA
TGGCCGATGCGGGTTCGGCCTTAATGGGCATCGGCATCGGTTCCGGAAAATCTCGGG
CTAAGGAAGGAGCGATCGCTGCTATTTCCTCGCCGTTACTGGAATCCTCGATCGAAG
GGGCGAAAGGTGTGGTCTTTAACATCACCGGTGGTCAAGACCTAACCCTACACGAA
GTCAATGCCGCCGCCGAAATTATCTATGAAGTGGTGGATCCCAACGCTAATATCATCT
TTGGGGCA
>ST61_B
CCTGATTATTATCCCCAATAACCAGTTATTACAGGTAATACCCGCCGAAACTCCCCTAC
AGGAGGCTTTTCGCGTCGCTGATGATGTGCTGCGGCAAGGGGTGCAGGGCATCTCG
GACATTATCACTATCCCCGGTCTGGTGAATGTGGATTTCGCCGATGTGCGGGCAGTGA
TGGCCGATGCGGGTTCGGCCCTAATGGGCATCGGCATCGGTTCCGGAAAATCTCGGG
CTAAGGAAGGAGCGATCGCTGCTATTTCCTCGCCGTTACTGGAATCCTCGATCGAAG
GGGCGAAAGGTGTGGTCTTTAACATCACCGGTGGTCAAGACCTAACCCTACACGAA
GTCAATGCCGCCGCCGAAATTATCTATGAAGTGGTGGATCCCAACGCTAATATCATCT
TTGGGGCA
>ST62_B
CCTGATTATTATCCCCAATAACCAGTTATTACAGGTAATACCCGCCGAAACTCCCCTAC
AGGAGGCTTTTCGCGTCGCTGATGATGTGCTGCGGCAAGGGGTACAGGGTATCTCGG
ATATTATCACTATCCCCGGTCTGGTCAATGTGGATTTCGCCGATGTGCGGGCAGTGAT
GGCCGATGCGGGTTCGGCCCTAATGGGCATCGGCATCGGTTCCGGAAAATCTCGGGC
TAAGGAAGGAGCGATCGCTGCTATTTCCTCGCCGTTACTGGAATCCTCGATCGAAGG
GGCGAAAGGTGTGGTCTTTAACATCACCGGTGGTCAAGACCTAACCCTACACGAAG
TCAATGCCGCCGCCGAAATTATCTATGAAGTGGTGGATCCCAACGCTAATATCATCTT
TGGGGCA
>ST63_B
CCTGATTATTATCCCCAATAACCAGTTATTACAGGTAATACCCGCCGAAACTCCCCTAC
AGGAGGCTTTTCGCGTCGCTGATGATGTGCTGCGGCAAGGGGTGCAGGGCATCTCG
GACATTATCACTATCCCCGGTCTGGTGAATGTGGATTTCGCCGATGTGCGGGCAGTGA
TGGCCGATGCGGGTTCGGCCCTAATGGGCATCGGCATCGGTTCCGGAAAATCTCGGG
CTAAGGAAGGAGCGATCGCTGCTATTTCCTCGCCGTTACTGGAATCCTCGATCGAAG
GGGCGAAAGGTGTGGTCTTTAACATCACCGGTGGTCAAGACCTAACCCTACACGAA
GTCAATGCCGCCGCCGAAATTATCTATGAAGTGGTGGATCCCAACGCTAATATCATCT
TTGGGGCA
>ST64_D
CCTGATTATTATCCCCAATAACCAGTTATTACAGGTAATACCCGCCGACACTCCCCTAC
AGGAGGCTTTTCGGGTCGCTGATGATGTGCTGCGCCAAGGGGTACAGGGCATCTCGG
ATATTATCACTATCCCCGGTCTGGTGAATGTGGATTTCGCCGATGTGCGGGCAGTGAT
GGCCGATGCGGGTTCAGCCCTAATGGGCATCGGCATCGGTTCCGGAAAATCTCGGGC
TAAGGAAGGAGCGATCGCTGCTATTTCCTCGCCGTTACTGGAATCCTCGATCGAAGG
TGCGAAAGGCGTAGTCTTTAACATCACCGGTGGTCAAGATCTAACCCTACACGAAGT
CAATGCCGCCGCCGAAATTATCTATGAAGTGGTGGATCCCAACGCTAATATCATCTTC
GGGGCA
>ST65_B
CCTGATTATTATCCCCAATAACCAGTTATTACAGGTAATACCCGCCGAAACTCCCCTAC
AGGAGGCTTTTCGCGTCGCTGATGATGTGCTGCGGCAAGGGGTGCAGGGCATCTCG
GACATTATCACTATCCCCGGTCTGGTGAATGTGGATTTCGCCGATGTGCGGGCAGTGA
TGGCCGATGCGGGTTCGGCCCTAATGGGCATCGGCATCGGTTCGGGAAAATCTCGGG
CTAAGGAAGGAGCGATCGCTGCTATTTCCTCGCCGTTACTGGAATCCTCGATCGAAG
GGGCGAAAGGTGTGGTCTTTAACATCACCGGTGGTCAAGACCTAACCCTACACGAA
GTCAATGCCGCCGCCGAAATTATCTATGAAGTGGTGGATCCCAACGCTAATATCATCT
TTGGGGCA
>ST66_A
CCTGATTATTATCCCCAATAACCAGTTATTACAGGTAATACCCGCCGACACTCCCCTAC
AGGAGGCTTTTCGCGTCGCTGATGATGTGCTGCGACAAGGGGTACAGGGGATCTCG
GACATTATCACTATCCCCGGTCTGGTGAATGTGGATTTCGCCGATGTGCGGGCAGTGA
TGGCCGATGCGGGTTCGGCCCTAATGGGCATCGGCATCGGTTCCGGAAAATCTCGGG
CGAAGGAAGGAGCGATCGCTGCTATTTCCTCGCCGTTACTGGAATCCTCGATCGAAG
GTGCGAAAGGCGTAGTCTTTAACATCACTGGTGGTCAAGATCTAACCCTACACGAAG
TCAATGCCGCCGCCGAAATTATCTATGAAGTGGTGGATCCCAACGCTAATATCATCTT
CGGGGCA
>ST67_C
CCTGATTATTATCCCCAATAACCAGTTATTACAGGTAATACCCGCCGAAACTCCCCTAC
AGGAGGCTTTTCGCGTCGCTGATGATGTGCTGCGGCAAGGGGTACAGGGTATCTCGG
ATATTATCACTATCCCCGGTCTGGTAAATGTGGATTTCGCCGATGTGCGGGCAGTGAT
GGCCGATGCGGGTTCGGCCCTAATGGGCATCGGCATCGGTTCCGGAAAATCTCGGGC
TAAGGAAGGAGCGACCGCAGCTATTTCCTCGCCGTTACTGGAATCCTCGATCGAAGG
TGCGAAAGGCGTAGTCTTTAACATCACCGGCGGTCAAGATCTAACCCTACACGAAGT
CAATGCCGCCGCCGAAATTATCTATGAAGTGGTGGATCCCAACGCTAATATCATCTTC
GGGGCA
>ST68_B
CCTGATTATTATCCCCAATAACCAGTTATTACAGGTAATACCCGCCGAAACTCCCCTAC
AGGAGGCTTTTCGCGTCGCTGATGATGTGCTGCGGCAAGGGGTGCAGGGCATCTCG
GACATTATCACTATCCCCGGTCTGGTGAATGTGGATTTCGCCGATGTGCGGGCAGTAA
TGGCCGATGCGGGTTCGGCCTTAATGGGCATCGGCATCGGTTCCGGAAAATCTCGGG
CTAAGGAAGGAGCGATCGCTGCTATTTCCTCGCCGTTACTGGAATCCTCGATCGAAG
GGGCGAAAGGTGTGGTCTTTAACATCACCGGTGGTCAAGACCTAACCCTACACGAA
GTCAATGCCGCCGCCGAAATTATCTATGAAGTGGTGGATCCCAACGCTAATATCATCT
TTGGGGCA
>ST69_B
CCTGATTATTATCCCCAATAACCAGTTATTACAGGTAATACCCGCCGAAACTCCCCTAC
AGGAGGCTTTTCGCGTCGCTGATGATGTGCTGCGGCAAGGGGTGCAGGGCATCTCG
GACATTATCACTATCCCCGGTCTGGTGAATGTGGATTTCGCCGATGTGCGGGCAGTGA
TGGCCGATGCGGGTTCGGCCCTAATGGGCATCGGCATCGGTTCCGGAAAATCTCGGG
CTAAGGAAGGAGCGATCGCTGCTATTTCCTCGCCGTTACTGGAATCCTCGATCGAAG
GGGCGAAAGGTGTGGTCTTTAACATCACCGGTGGTCAAGACCTAACCCTACACGAA
GTCAATGCCGCCGCCGAAATTATCTATGAAGTGGTGGATCCCAACGCTAATATCATCT
TTGGGGCA
>ST70_B
CCTGATTATTATCCCCAATAACCAGTTATTACAGGTAATACCCGCCGAAACTCCCCTAC
AGGAGGCTTTTCGCGTCGCTGATGATGTGCTGCGGCAAGGGGTGCAGGGCATCTCG
GACATTATCACTATCCCCGGTCTGGTGAATGTGGATTTCGCCGATGTGCGGGCAGTGA
TGGCCGATGCGGGTTCGGCCTTAATGGGCATCGGCATCGGTTCCGGAAAATCTCGGG
CTAAGGAAGGAGCGATCGCTGCTATTTCCTCGCCGTTACTGGAATCCTCGATCGAAG
GGGCGAAAGGTGTGGTCTTTAACATCACCGGTGGTCAAGACCTAACCCTACACGAA
GTCAATGCCGCCGCCGAAATTATCTATGAAGTGGTGGATCCCAACGCTAATATCATCT
TTGGGGCA
>ST71_D
CCTGATTATTATCCCCAATAACCAGTTATTACAGGTAATACCCGCCGACACTCCCCTAC
AGGAGGCTTTTCGGGTCGCTGATGATGTGCTGCGCCAAGGGGTACAGGGCATCTCGG
ATATTATCACTATCCCCGGTCTGGTGAATGTGGATTTCGCCGATGTGCGGGCAGTGAT
GGCCGATGCGGGTTCAGCCCTAATGGGCATCGGCATCGGTTCCGGAAAATCTCGGGC
TAAGGAAGGAGCGATCGCTGCTATTTCCTCGCCGTTACTGGAATCCTCGATCGAAGG
TGCGAAAGGCGTAGTCTTTAACATCACCGGTGGTCAAGATCTAACCCTACACGAAGT
CAATGCCGCCGCCGAAATTATCTATGAAGTGGTGGATCCCAACGCTAATATCATCTTC
GGGGCA
>ST72_A
CCTGATTATTATCCCCAATAACCAGTTATTACAGGTAATACCCGCCGACACGCCCCTAC
AGGAGGCTTTTCGCGTCGCTGATGATGTGCTGCGCCAAGGGGTACAGGGGATCTCGG
ACATTATCACTATCCCTGGTCTGGTGAATGTGGATTTCGCCGATGTGCGGGCAGTGAT
GGCCGATGCGGGTTCGGCCCTAATGGGCATCGGCATCGGTTCCGGAAAATCTCGGGC
TAAGGAAGGAGCGATCGCTGCTATTTCCTCGCCGTTACTGGAATCCTCGATCGAAGG
TGCGAAAGGCGTAGTCTTTAACATCACTGGTGGTCAAGATCTAACCCTACACGAAGT
CAATGCCGCCGCCGAAATTATCTATGAAGTGGTGGATCCCAACGCTAATATCATCTTC
GGGGCA
>ST73_B
CCTGATTATTATCCCCAATAACCAGTTATTACAGGTAATACCCGCCGAAACTCCCCTAC
AGGAGGCTTTTCGCGTCGCTGATGATGTGCTGCGGCAAGGGGTGCAGGGCATCTCG
GACATTATCACTATCCCCGGTCTGGTGAATGTGGATTTCGCCGATGTGCGGGCAGTAA
TGGCCGATGCGGGTTCGGCCTTAATGGGCATCGGCATCGGTTCCGGAAAATCTCGGG
CTAAGGAAGGAGCGATCGCTGCTATTTCCTCGCCGTTACTGGAATCCTCGATCGAAG
GGGCGAAAGGTGTGGTCTTTAACATCACCGGTGGTCAAGACCTAACCCTACACGAA
GTCAATGCCGCCGCCGAAATTATCTATGAAGTGGTGGATCCCAACGCTAATATCATCT
TTGGGGCA
>ST74_J
CCTGATTATTATCCCCAATAACCAGTTATTACAGGTAATACCCGCCGACACTCCCCTAC
AGGAGGCTTTTCGCGTCGCCGATGATGTGCTGCGCCAAGGGGTACAGGGTATCTCGG
ATATTATCACTATCCCCGGTCTGGTAAATGTGGATTTCGCCGATGTGCGGGCAGTGAT
GGCCGATGCGGGTTCGGCCCTAATGGGCATCGGCATCGGTTCGGGAAAATCTCGGGC
TAAGGAAGGCGCGATCGCGGCTATATCCTCACCGTTACTGGAATCCTCGATCGAAGG
GGCGAAAGGCGTAGTCTTTAACATCACCGGCGGTCAAGATCTAACCCTACACGAAGT
CAATGCCGCCGCCGAAATTATCTATGAAGTGGTGGATCCCAACGCCAATATCATCTTT
GGGGCA
>ST75_NA
CCTGATTATTATCCCCAATAACCAGTTATTACAGGTAATACCCGCCGAAACTCCCCTAC
AGGAGGCTTTTCGCGTCGCTGATGATGTGCTGCGGCAAGGGGTACAGGGTATCTCGG
ATATTATCACTATCCCCGGTCTGGTGAATGTGGATTTCGCTGATGTGCGGGCAGTGAT
GGCCGATGCGGGTTCGGCCCTAATGGGCATCGGCATCGGTTCCGGAAAATCTCGGGC
TAAGGAAGGGGCGATCGCGGCTATATCCTCACCGTTACTGGAATCCTCGATCGAAGG
GGCCAAAGGCGTAGTCTTTAACATCACCGGTGGTCAAGATCTAACCCTACACGAAGT
CAATGCCGCCGCCGAAATTATCTATGAAGTGGTGGATCCTAACGCTAATATTATCTTTG
GGGCA
>ST76_A
CCTGATTATTATCCCCAATAACCAGTTATTACAGGTAATACCCGCCGACACTCCCCTAC
AGGAGGCTTTTCGCGTCGCTGATGATGTGCTGCGCCAAGGGGTACAGGGGATCTCGG
ACATTATCACTATCCCCGGTCTGGTGAATGTGGATTTCGCCGATGTGCGGGCAGTGAT
GGCCGATGCGGGTTCAGCCCTAATGGGCATCGGCATCGGTTCCGGAAAATCTCGGGC
TAAGGAAGGAGCGATCGCTGCTATTTCCTCGCCGTTACTGGAATCCTCGATCGAAGG
TGCGAAAGGCGTAGTCTTTAACATCACCGGCGGTCAAGATCTAACCCTACACGAAGT
CAATGCCGCCGCCGAAATTATCTATGAAGTGGTGGATCCCAACGCTAATATCATCTTC
GGGGCA
>ST77_B
CCTGATTATTATCCCCAATAACCAGTTATTACAGGTAATACCCGCCGAAACTCCCCTAC
AGGAGGCTTTTCGCGTCGCTGATGATGTGCTGCGGCAAGGGGTGCAGGGCATCTCG
GACATTATCACTATCCCCGGTCTGGTGAATGTGGATTTCGCCGATGTGCGGGCAGTGA
TGGCCGATGCGGGTTCGGCCCTAATGGGCATCGGCATCGGTTCCGGAAAATCTCGGG
CTAAGGAAGGAGCGATCGCTGCTATTTCCTCGCCGTTACTGGAATCCTCGATCGAAG
GGGCGAAAGGTGTGGTCTTTAACATCACCGGTGGTCAAGACCTAACCCTACACGAA
GTCAATGCCGCCGCCGAAATTATCTATGAAGTGGTGGATCCCAACGCTAATATCATCT
TTGGGGCA
>ST78_B
CCTGATTATTATCCCCAATAACCAGTTATTACAGGTAATACCCGCCGAAACTCCCCTAC
AGGAGGCTTTTCGCGTCGCTGATGATGTGCTGCGGCAAGGGGTGCAGGGCATCTCG
GACATTATCACTATCCCCGGTCTGGTGAATGTGGATTTCGCCGATGTGCGGGCAGTGA
TGGCCGATGCGGGTTCAGCCCTAATGGGCATCGGCATCGGTTCCGGAAAATCTCGGG
CTAAGGAAGGAGCGATCGCTGCTATTTCCTCGCCGTTACTGGAATCCTCGATCGAAG
GGGCCAAAGGTGTGGTCTTTAATATCACCGGTGGTCAAGACCTAACCCTACACGAAG
TCAATGCCGCCGCCGAAATTATCTATGAAGTGGTGGATCCCAACGCTAATATCATCTT
TGGGGCA
>ST79_D
CCTGATTATTATCCCCAATAACCAGTTATTACAGGTAATACCCGCCGACACTCCCCTAC
AGGAGGCTTTTCGGGTCGCTGATGATGTGCTGCGCCAAGGGGTACAGGGCATCTCGG
ATATTATCACTATCCCCGGTCTGGTGAATGTGGATTTCGCCGATGTGCGGGCAGTGAT
GGCCGATGCGGGTTCAGCCCTAATGGGCATCGGCATCGGTTCCGGAAAATCTCGGGC
TAAGGAAGGAGCGATCGCTGCTATTTCCTCGCCGTTACTGGAATCCTCGATCGAAGG
TGCGAAAGGCGTAGTCTTTAACATCACCGGTGGTCAAGATCTAACCCTACACGAAGT
CAATGCCGCCGCCGAAATTATCTATGAAGTGGTGGATCCCAACGCTAATATCATCTTC
GGGGCA
>ST80_A
CCTGATTATTATCCCCAATAACCAGTTATTACAGGTAATACCCGCCGACACTCCCCTAC
AGGAGGCTTTTCGCGTCGCTGATGATGTGCTGCGCCAAGGGGTACAGGGGATCTCGG
ACATTATCACTATCCCCGGTCTGGTGAATGTGGATTTCGCCGATGTGCGGGCAGTGAT
GGCCGATGCGGGTTCAGCCCTAATGGGCATCGGCATCGGTTCCGGAAAATCTCGGGC
TAAGGAAGGAGCGATCGCTGCTATTTCCTCGCCGTTACTGGAATCCTCGATCGAAGG
TGCGAAAGGCGTAGTCTTTAACATCACCGGCGGTCAAGATCTAACCCTACACGAAGT
CAATGCCGCCGCCGAAATTATCTATGAAGTGGTGGATCCCAACGCTAATATCATCTTC
GGGGCA
>ST81_A
CCTGATTATTATCCCCAATAACCAGTTATTACAGGTAATACCCGCCGACACGCCCCTAC
AGGAGGCTTTTCGCGTCGCTGATGATGTGCTGCGCCAAGGGGTACAGGGTATCTCGG
ACATTATCACTATCCCTGGTCTGGTGAATGTGGATTTCGCCGATGTGCGGGCAGTGAT
GGCCGATGCGGGTTCGGCCCTAATGGGCATCGGCATCGGTTCTGGAAAATCTCGGGC
TAAGGAAGGAGCGATCGCTGCTATTTCCTCGCCGTTACTGGAATCCTCGATCGAAGG
TGCGAAAGGCGTAGTCTTTAACATCACTGGTGGTCAAGATCTAACCCTACACGAAGT
CAATGCCGCCGCCGAAATTATCTATGAAGTGGTGGATCCCAACGCTAATATCATCTTC
GGGGCA
>ST82_A
CCTGATTATTATCCCCAATAACCAGTTATTACAGGTAATACCCGCCGACACGCCCCTAC
AGGAGGCTTTTCGCGTCGCTGATGATGTGCTGCGCCAAGGGGTACAGGGCATCTCGG
ACATTATCACTATCCCTGGTCTGGTGAATGTGGATTTCGCCGATGTGCGGGCAGTGAT
GGCCGATGCGGGTTCGGCCCTAATGGGCATCGGCATCGGTTCCGGAAAATCTCGGGC
TAAGGAAGGAGCGATCGCTGCTATTTCCTCGCCGTTACTGGAATCCTCGATCGAAGG
TGCGAAAGGCGTAGTCTTTAACATCACTGGTGGTCAAGATCTAACCCTACACGAAGT
CAATGCCGCCGCCGAAATTATCTATGAAGTGGTGGATCCCAACGCTAATATCATCTTC
GGGGCA
>ST83_B
CCTGATTATTATCCCCAATAACCAGTTATTACAGGTAATACCCGCCGAAACTCCCCTAC
AGGAGGCTTTTCGCGTCGCTGATGATGTGCTGCGGCAAGGGGTGCAGGGCATCTCG
GACATTATCACTATCCCCGGTCTGGTGAATGTGGATTTCGCCGATGTGCGGGCAGTGA
TGGCCGATGCGGGTTCGGCCCTAATGGGCATCGGCATCGGTTCCGGAAAATCTCGGG
CTAAGGAAGGAGCGATCGCTGCTATTTCCTCGCCGTTACTGGAATCCTCGATCGAAG
GGGCGAAAGGTGTGGTCTTTAACATCACCGGTGGTCAAGACCTAACCCTACACGAA
GTCAATGCCGCCGCCGAAATTATCTATGAAGTGGTGGATCCCAACGCTAATATCATCT
TTGGGGCA
>ST84_A
CCTGATTATTATCCCCAATAACCAGTTATTACAGGTAATACCCGCCGACACTCCCCTAC
AGGAGGCTTTTCGCGTCGCTGATGATGTGCTGCGCCAAGGGGTACAGGGGATCTCGG
ACATTATCACTATCCCCGGTCTGGTGAATGTGGATTTCGCCGATGTGCGGGCAGTGAT
GGCCGATGCGGGTTCAGCCCTAATGGGCATCGGCATCGGTTCCGGAAAATCTCGGGC
TAAGGAAGGAGCGATCGCTGCTATTTCCTCGCCGTTACTGGAATCCTCGATCGAAGG
TGCGAAAGGCGTAGTCTTTAACATCACCGGCGGTCAAGATCTAACCCTACACGAAGT
CAATGCCGCCGCCGAAATTATCTATGAAGTGGTGGATCCCAACGCTAATATCATCTTC
GGGGCA
>ST85_A
CCTGATTATTATCCCCAATAACCAGTTATTACAGGTAATACCCGCCGACACTCCCCTAC
AGGAGGCTTTTCGCGTCGCTGATGATGTGCTGCGACAAGGGGTACAGGGGATCTCG
GACATTATCACTATCCCCGGTCTGGTGAATGTGGATTTCGCCGATGTGCGGGCAGTGA
TGGCCGATGCGGGTTCGGCCCTAATGGGCATCGGCATCGGTTCCGGAAAATCTCGGG
CGAAGGAAGGAGCGATCGCTGCTATTTCCTCGCCGTTACTGGAATCCTCGATCGAAG
GTGCGAAAGGCGTAGTCTTTAACATCACTGGTGGTCAAGATCTAACCCTACACGAAG
TCAATGCCGCCGCCGAAATTATCTATGAAGTGGTGGATCCCAACGCTAATATCATCTT
CGGGGCA
>ST86_B
CCTGATTATTATCCCCAATAACCAGTTATTACAGGTAATACCCGCCGAAACTCCCCTAC
AGGAGGCTTTTCGCGTCGCTGATGATGTGCTGCGGCAAGGGGTGCAGGGCATCTCG
GACATTATCACTATCCCCGGTCTGGTGAATGTGGATTTCGCCGATGTGCGGGCAGTGA
TGGCCGATGCGGGTTCGGCCCTAATGGGCATCGGCATCGGTTCGGGAAAATCTCGGG
CTAAGGAAGGAGCGATCGCTGCTATTTCCTCGCCGTTACTGGAATCCTCGATCGAAG
GGGCGAAAGGTGTGGTCTTTAACATCACCGGTGGTCAAGACCTAACCCTACACGAA
GTCAATGCCGCCGCCGAAATTATCTATGAAGTGGTGGATCCCAACGCTAATATCATCT
TTGGGGCA
>ST87_A
CCTGATTATTATCCCCAATAACCAGTTATTACAGGTAATACCCGCCGACACTCCCCTAC
AGGAGGCTTTTCGCGTCGCTGATGATGTGCTGCGCCAAGGGGTACAGGGGATCTCGG
ACATTATCACTATCCCCGGTCTGGTGAATGTGGATTTCGCCGATGTGCGGGCAGTGAT
GGCCGATGCGGGTTCAGCCCTAATGGGCATCGGCATCGGTTCCGGAAAATCTCGGGC
TAAGGAAGGAGCGATCGCTGCTATTTCCTCGCCGTTACTGGAATCCTCGATCGAAGG
TGCGAAAGGCGTAGTCTTTAACATCACCGGCGGTCAAGATCTAACCCTACACGAAGT
CAATGCCGCCGCCGAAATTATCTATGAAGTGGTGGATCCCAACGCTAATATCATCTTC
GGGGCA
>ST88_B
CCTGATTATTATCCCCAATAACCAGTTATTACAGGTAATACCCGCCGAAACTCCCCTAC
AGGAGGCTTTTCGCGTCGCTGATGATGTGCTGCGGCAAGGGGTACAGGGTATCTCGG
ATATTATCACTATCCCCGGTCTGGTCAATGTGGATTTCGCCGATGTGCGGGCAGTGAT
GGCCGATGCGGGTTCGGCCCTAATGGGCATCGGCATCGGTTCCGGAAAATCTCGGGC
TAAGGAAGGAGCGATCGCTGCTATTTCCTCGCCGTTACTGGAATCCTCGATCGAAGG
GGCGAAAGGTGTGGTCTTTAACATCACCGGTGGTCAAGACCTAACCCTACACGAAG
TCAATGCCGCCGCCGAAATTATCTATGAAGTGGTGGATCCCAACGCTAATATCATCTT
TGGGGCA
>ST89_B
CCTGATTATTATCCCCAATAACCAGTTATTACAGGTAATACCCGCCGAAACTCCCCTAC
AGGAGGCTTTTCGCGTCGCTGATGATGTGCTGCGGCAAGGGGTGCAGGGCATCTCG
GACATTATCACTATCCCCGGTCTGGTGAATGTGGATTTCGCCGATGTGCGGGCAGTAA
TGGCCGATGCGGGTTCGGCCTTAATGGGCATCGGCATCGGTTCCGGAAAATCTCGGG
CTAAGGAAGGAGCGATCGCTGCTATTTCCTCGCCGTTACTGGAATCCTCGATCGAAG
GGGCGAAAGGTGTGGTCTTTAACATCACCGGTGGTCAAGACCTAACCCTACACGAA
GTCAATGCCGCCGCCGAAATTATCTATGAAGTGGTGGATCCCAACGCTAATATCATCT
TTGGGGCA
>ST90_A
CCTGATTATTATCCCCAATAACCAGTTATTACAGGTAATACCCGCCGACACTCCCCTAC
AGGAGGCTTTTCGCGTCGCTGATGATGTGCTGCGACAAGGGGTACAGGGGATCTCG
GACATTATCACTATCCCCGGTCTGGTGAATGTGGATTTCGCCGATGTGCGGGCAGTGA
TGGCCGATGCGGGTTCGGCCCTAATGGGCATCGGCATCGGTTCCGGAAAATCTCGGG
CGAAGGAAGGAGCGATCGCTGCTATTTCCTCGCCCTTACTGGAATCCTCGATCGAAG
GGGCCAAAGGCGTAGTCTTTAACATCACTGGTGGTCAAGATCTAACCCTACACGAAG
TCAATGCCGCCGCCGAAATTATCTATGAAGTGGTGGATCCCAACGCTAATATCATCTT
CGGGGCA
>ST91_B
CCTGATTATTATCCCCAATAACCAGTTATTACAGGTAATACCCGCCGAAACTCCCCTAC
AGGAGGCTTTTCGCGTCGCTGATGATGTGCTGCGGCAAGGGGTGCAGGGCATCTCG
GACATTATCACTATCCCCGGTCTGGTGAATGTGGATTTCGCCGATGTGCGGGCAGTGA
TGGCCGATGCGGGTTCGGCCCTAATGGGCATCGGCATCGGTTCGGGAAAATCTCGGG
CTAAGGAAGGAGCGATCGCTGCTATTTCCTCGCCGTTACTGGAATCCTCGATCGAAG
GGGCGAAAGGTGTGGTCTTTAACATCACCGGTGGTCAAGACCTAACCCTACACGAA
GTCAATGCCGCCGCCGAAATTATCTATGAAGTGGTGGATCCCAACGCTAATATCATCT
TTGGGGCA
>ST92_A
CCTGATTATTATCCCCAATAACCAGTTATTACAGGTAATACCCGCCGACACTCCCCTAC
AGGAGGCTTTTCGCGTCGCTGATGATGTGCTGCGCCAAGGGGTACAGGGGATCTCGG
ACATTATCACTATCCCCGGTCTGGTGAATGTGGATTTCGCCGATGTGCGGGCAGTGAT
GGCCGATGCGGGTTCAGCCCTAATGGGCATCGGCATCGGTTCCGGAAAATCTCGGGC
TAAGGAAGGAGCGATCGCTGCTATTTCCTCGCCGTTACTGGAATCCTCGATCGAAGG
TGCGAAAGGCGTAGTCTTTAACATCACCGGCGGTCAAGATCTAACCCTACACGAAGT
CAATGCCGCCGCCGAAATTATCTATGAAGTGGTGGATCCCAACGCTAATATCATCTTC
GGGGCA
>ST93_A
CCTGATTATTATCCCCAATAACCAGTTATTACAGGTAATACCCGCCGACACTCCCCTAC
AGGAGGCTTTTCGCGTCGCTGATGATGTGCTGCGACAAGGGGTACAGGGGATCTCG
GACATTATCACTATCCCCGGTCTGGTGAATGTGGATTTCGCCGATGTGCGGGCAGTGA
TGGCCGATGCGGGTTCGGCCCTAATGGGCATCGGCATCGGTTCCGGAAAATCTCGGG
CGAAGGAAGGAGCGATCGCTGCTATTTCCTCGCCGTTACTGGAATCCTCGATCGAAG
GTGCGAAAGGCGTAGTCTTTAACATCACCGGCGGTCAAGATCTAACCCTACACGAAG
TCAATGCCGCCGCCGAAATTATCTATGAAGTGGTGGATCCCAACGCTAATATCATCTT
TGGGGCA
>ST94_A
CCTGATTATTATCCCCAATAACCAGTTATTACAGGTAATACCCGCCGACACTCCCCTAC
AGGAGGCTTTTCGCGTCGCTGATGATGTGCTGCGACAAGGGGTACAGGGGATCTCG
GACATTATCACTATCCCCGGTCTGGTGAATGTGGATTTCGCCGATGTGCGGGCAGTGA
TGGCCGATGCGGGTTCGGCCCTAATGGGCATCGGCATCGGTTCCGGAAAATCTCGGG
CGAAGGAAGGAGCGATCGCTGCTATTTCCTCGCCGTTACTGGAATCCTCGATCGAAG
GGGCCAAAGGCGTAGTCTTTAACATCACTGGTGGTCAAGATCTAACCCTACACGAAG
TCAATGCCGCCGCCGAAATTATCTATGAAGTGGTGGATCCCAACGCTAATATCATCTT
CGGGGCA
>ST95_X
CCTGATTATTATCCCCAATAACCAGTTATTACAGGTAATACCCGCCGACACTCCCCTAC
AGGAGGCTTTTCGGGTCGCTGATGATGTGCTGCGGCAAGGGGTACAGGGTATCTCGG
ATATTATCACTATCCCCGGTCTGGTAAATGTGGATTTCGCCGATGTGCGGGCAGTGAT
GGCCGATGCGGGTTCGGCCCTAATGGGCATCGGCATCGGTTCGGGAAAATCTCGGGC
TAAGGAAGGCGCGATCGCGGCTATATCCTCACCGTTACTGGAATCCTCGATCGAAGG
GGCGAAAGGCGTAGTCTTTAACATCACCGGCGGTCAAGATCTAACCCTACACGAAGT
CAATGCCGCCGCCGAAATTATCTATGAAGTGGTGGATCCCAACGCTAATATCATCTTT
GGGGCA
>ST96_A
CCTGATTATTATCCCCAATAACCAGTTATTACAGGTAATACCCGCCGACACTCCCCTAC
AGGAGGCTTTTCGCGTCGCTGATGATGTGCTGCGCCAAGGGGTACAGGGGATCTCGG
ACATTATCACTATCCCCGGTCTGGTGAATGTGGATTTCGCCGATGTGCGGGCAGTGAT
GGCCGATGCGGGTTCAGCCCTAATGGGCATCGGCATCGGTTCCGGAAAATCTCGGGC
TAAGGAAGGAGCGATCGCTGCTATTTCCTCGCCGTTACTGGAATCCTCGATCGAAGG
TGCGAAAGGCGTAGTCTTTAACATCACCGGCGGTCAAGATCTAACCCTACACGAAGT
CAATGCCGCCGCCGAAATTATCTATGAAGTGGTGGATCCCAACGCTAATATCATCTTC
GGGGCA
>ST97_A
CCTGATTATTATCCCCAATAACCAGTTATTACAGGTGATACCCGCCGACACTCCCCTAC
AGGAGGCTTTTCGGGTCGCTGATGATGTGCTGCGCCAAGGGGTACAGGGGATCTCG
GATATTATCACTATCCCCGGTCTGGTGAATGTGGATTTCGCCGATGTGCGGGCAGTGA
TGGCCGATGCGGGTTCGGCCCTAATGGGCATCGGCATCGGTTCCGGAAAATCTCGGG
CTAAGGAAGGAGCGATCGCTGCTATTTCCTCGCCGTTACTGGAATCCTCGATCGAAG
GTGCGAAAGGCGTAGTCTTTAACATCACCGGCGGTCAAGATCTAACCCTACACGAAG
TCAATGCCGCCGCCGAAATTATCTATGAAGTGGTTGATCCCAACGCTAATATCATCTTC
GGGGCA
>ST98_A
CCTGATTATTATCCCCAATAACCAGTTATTACAGGTGATACCCGCCGACACTCCCCTAC
AGGAGGCTTTTCGGGTCGCTGATGATGTGCTGCGCCAAGGGGTACAGGGGATCTCG
GATATTATCACTATCCCCGGTCTGGTGAATGTGGATTTCGCCGATGTGCGGGCAGTGA
TGGCCGATGCGGGTTCGGCCCTAATGGGCATCGGCATCGGTTCCGGAAAATCTCGGG
CTAAGGAAGGAGCGATCGCTGCTATTTCCTCGCCGTTACTGGAATCCTCGATCGAAG
GTGCGAAAGGCGTAGTCTTTAACATCACCGGCGGTCAAGATCTCACCCTACACGAAG
TCAATGCCGCCGCCGAAATTATCTATGAAGTGGTTGATCCCAACGCTAATATCATCTTC
GGGGCA
>ST99_A
CCTGATTATTATCCCCAATAACCAGTTATTACAGGTGATACCCGCCGACACTCCCCTAC
AGGAGGCTTTTCGGGTCGCTGATGATGTGCTGCGCCAAGGGGTACAGGGGATCTCG
GATATTATCACTATCCCCGGTCTGGTGAATGTGGATTTCGCCGATGTGCGGGCAGTGA
TGGCCGATGCGGGTTCGGCCCTAATGGGCATCGGCATCGGTTCCGGAAAATCTCGGG
CTAAGGAAGGAGCGATCGCTGCTATTTCCTCGCCGTTACTGGAATCCTCGATCGAAG
GTGCGAAAGGCGTAGTCTTTAACATCACCGGCGGTCAAGATCTCACCCTACACGAAG
TCAATGCCGCCGCCGAAATTATCTATGAAGTGGTTGATCCCAACGCTAATATCATCTTC
GGGGCA
>ST100_A
CCTGATTATTATCCCCAATAACCAGTTATTACAGGTAATACCCGCCGACACGCCCCTAC
AGGAGGCTTTTCGCGTCGCTGATGATGTGCTGCGCCAAGGGGTACAGGGGATCTCGG
ACATTATCACTATCCCTGGTCTGGTGAATGTGGATTTCGCCGATGTGCGGGCAGTGAT
GGCCGATGCGGGTTCGGCCCTAATGGGCATCGGCATCGGTTCCGGAAAATCTCGGGC
TAAGGAAGGAGCGATCGCTGCTATTTCCTCGCCGTTACTGGAATCCTCGATCGAAGG
TGCGAAAGGCGTAGTCTTTAACATCACTGGTGGTCAAGATCTAACCCTACACGAAGT
CAATGCCGCCGCCGAAATTATCTATGAAGTGGTGGATCCCAACGCTAATATCATCTTC
GGGGCA
>ST101_A
CCTGATTATTATCCCCAATAACCAGTTATTACAGGTAATACCCGCCGACACGCCCCTAC
AGGAGGCTTTTCGCGTCGCTGATGATGTGCTGCGCCAAGGGGTACAGGGTATCTCGG
ACATTATCACTATCCCTGGTCTGGTGAATGTGGATTTCGCCGATGTGCGGGCAGTGAT
GGCCGATGCGGGTTCGGCCCTAATGGGCATCGGCATCGGTTCCGGAAAATCTCGGGC
TAAGGAAGGAGCGATCGCTGCTATTTCCTCGCCGTTACTGGAATCCTCGATCGAAGG
TGCGAAAGGCGTAGTCTTTAACATCACTGGTGGTCAAGATCTAACCCTACACGAAGT
CAATGCCGCCGCCGAAATTATCTATGAAGTGGTGGATCCCAACGCTAATATCATCTTC
GGGGCA
>ST102_B
CCTGATTATTATCCCCAATAACCAGTTATTACAGGTAATACCCGCCGAAACTCCCCTAC
AGGAGGCTTTTCGCGTCGCTGATGATGTGCTGCGGCAAGGGGTGCAGGGCATCTCG
GACATTATCACTATCCCCGGTCTGGTGAATGTGGATTTCGCCGATGTGCGGGCAGTGA
TGGCCGATGCGGGTTCGGCCCTAATGGGCATCGGCATCGGTTCGGGAAAATCTCGGG
CTAAGGAAGGAGCGATCGCTGCTATTTCCTCGCCGTTACTGGAATCCTCGATCGAAG
GGGCGAAAGGTGTGGTCTTTAACATCACCGGTGGTCAAGACCTAACCCTACACGAA
GTCAATGCCGCCGCCGAAATTATCTATGAAGTGGTGGATCCCAACGCTAATATCATCT
TTGGGGCA
>ST103_B
CCTGATTATTATCCCCAATAACCAGTTATTACAGGTAATACCCGCCGAAACTCCCCTAC
AGGAGGCTTTTCGCGTCGCTGATGATGTGCTGCGGCAAGGGGTGCAGGGCATCTCG
GACATTATCACTATCCCCGGTCTGGTGAATGTGGATTTCGCCGATGTGCGGGCAGTGA
TGGCCGATGCGGGTTCGGCCCTAATGGGCATCGGCATCGGTTCCGGAAAATCTCGGG
CTAAGGAAGGAGCGATCGCTGCTATTTCCTCGCCGTTACTGGAATCCTCGATCGAAG
GGGCGAAAGGTGTGGTCTTTAACATCACCGGTGGTCAAGACCTAACCCTACACGAA
GTCAATGCCGCCGCCGAAATTATCTATGAAGTGGTGGATCCCAACGCTAATATCATCT
TTGGGGCA
>ST104_H
CCTGATTATTATCCCCAATAACCAGTTATTACAGGTAATACCCGCCGAAACTCCCCTAC
AGGAGGCTTTTCGCGTCGCCGATGATGTGCTGCGGCAAGGGGTACAGGGTATCTCGG
ATATTATCACTATCCCCGGTCTGGTGAATGTGGATTTCGCCGATGTGCGGGCAGTGAT
GGCCGATGCGGGTTCAGCCCTAATGGGCATCGGCATCGGTTCTGGAAAATCTCGGGC
TAAGGAAGGAGCGATCGCGGCTATATCCTCACCGTTACTGGAATCCTCGATCGAAGG
GGCGAAAGGCGTAGTCTTTAACATCACCGGCGGTCAAGATCTAACCCTACACGAAGT
CAATGCCGCCGCCGAAATTATCTATGAAGTGGTTGATCCCAACGCTAATATCATCTTT
GGGGCA
>ST105_E
CCTGATTATTATCCCCAATAACCAGTTATTACAGGTAATACCCGCCGACACTCCCCTAC
AGGAGGCTTTTCGCGTCGCTGATGATGTGCTGCGGCAAGGGGTACAGGGGATATCGG
ACATTATCACTATCCCCGGTCTGGTGAATGTGGATTTCGCCGATGTGCGGGCAGTGAT
GGCCGATGCGGGTTCGGCCCTAATGGGCATCGGCATCGGTTCCGGAAAATCTCGGGC
TAAGGAAGGAGCGATCGCTGCTATTTCCTCGCCGTTACTGGAATCCTCGATCGAAGG
GGCGAAAGGTGTGGTCTTTAACATCACCGGTGGTCAAGATCTAACCCTACACGAAGT
CAATGCCGCCGCCGAAATTATCTATGAAGTGGTAGATCCCAATGCTAATATCATCTTTG
GGGCA
>ST106_A
CCTGATTATTATCCCCAATAACCAGTTATTACAGGTAATACCCGCCGACACTCCCCTAC
AGGAGGCTTTTCGCGTCGCTGATGATGTGCTGCGCCAAGGGGTACAGGGGATCTCGG
ACATTATCACTATCCCCGGTCTGGTGAATGTGGATTTCGCCGATGTGCGGGCAGTGAT
GGCCGATGCGGGTTCAGCCCTAATGGGCATCGGCATCGGTTCCGGAAAATCTCGGGC
TAAGGAAGGAGCGATCGCTGCTATTTCCTCGCCGTTACTGGAATCCTCGATCGAAGG
TGCGAAAGGCGTAGTCTTTAACATCACCGGCGGTCAAGATCTAACCCTACACGAAGT
CAATGCCGCCGCCGAAATTATCTATGAAGTGGTGGATCCCAACGCTAATATCATCTTC
GGGGCA
>ST107_B
CCTGATTATTATCCCCAATAACCAGTTATTACAGGTAATACCCGCCGAAACTCCCCTAC
AGGAGGCTTTTCGCGTCGCTGATGATGTGCTGCGGCAAGGGGTACAGGGTATCTCGG
ATATTATCACTATCCCCGGTCTGGTCAATGTGGATTTCGCCGATGTGCGGGCAGTGAT
GGCCGATGCGGGTTCAGCCCTAATGGGCATCGGCATCGGTTCCGGAAAATCTCGGGC
TAAGGAAGGAGCGATCGCTGCTATTTCCTCGCCGTTACTGGAATCCTCGATCGAAGG
GGCGAAAGGTGTGGTCTTTAACATCACCGGTGGTCAAGACCTAACCCTACACGAAG
TCAATGCCGCCGCCGAAATTATCTATGAAGTGGTGGATCCCAACGCTAATATCATCTT
TGGGGCA
>ST108_A
CCTGATTATTATCCCCAATAACCAGTTATTACAGGTAATACCCGCCGACACTCCCCTAC
AGGAGGCTTTTCGCGTCGCTGATGATGTGCTGCGACAAGGGGTACAGGGGATCTCG
GACATTATCACTATCCCCGGTCTGGTGAATGTGGATTTCGCCGATGTGCGGGCAGTGA
TGGCCGATGCGGGTTCGGCCCTAATGGGCATCGGCATCGGTTCCGGAAAATCTCGGG
CGAAGGAAGGAGCGATCGCTGCTATTTCCTCGCCGTTACTGGAATCCTCGATCGAAG
GGGCCAAAGGCGTAGTCTTTAACATCACTGGTGGTCAAGATCTAACCCTACACGAAG
TCAATGCCGCCGCCGAAATTATCTATGAAGTGGTGGATCCCAACGCTAATATCATCTT
CGGGGCA
>ST109_G
CCTGATTATTATCCCCAATAACCAGTTATTACAGGTAATACCCGCCGAAACTCCCCTAC
AGGAGGCTTTTCGCGTCGCTGATGATGTGCTGCGGCAAGGGGTGCAGGGGATTTCC
GATATTATCACGATCCCCGGTCTGGTGAATGTGGATTTCGCTGATGTGCGGGCAGTGA
TGGCCGATGCGGGTTCGGCCCTAATGGGCATCGGCATCGGTTCCGGAAAATCTCGGG
CTAAGGAAGGAGCGATCGCTGCTATTTCCTCGCCGTTACTGGAATCCTCGATCGAAG
GGGCGAAAGGTGTGGTCTTTAACATCACCGGTGGCCAAGATCTAACCCTACACGAA
GTCAATGCCGCTGCGGAAATTATCTATGAAGTGGTGGATCCCAATGCTAATATCATCTT
TGGGGCG
>ST110_G
CCTGATTATTATCCCCAATAACCAGTTATTACAGGTAATACCCGCCGAAACTCCCCTAC
AGGAGGCTTTTCGCGTCGCTGATGATGTGCTGCGGCAAGGGGTGCAGGGGATTTCC
GATATTATCACGATCCCCGGTCTGGTGAATGTGGATTTCGCTGATGTGCGGGCAGTGA
TGGCCGATGCGGGTTCGGCCCTAATGGGCATCGGCATCGGTTCCGGAAAATCTCGGG
CTAAGGAAGGAGCGATCGCTGCTATTTCCTCGCCGTTACTGGAATCCTCGATCGAAG
GGGCGAAAGGTGTGGTCTTTAACATCACCGGTGGCCAAGATCTAACCCTACACGAA
GTCAATGCCGCTGCGGAAATTATCTATGAAGTGGTGGATCCCAATGCTAATATCATCTT
TGGGGCG
>ST111_G
CCTGATTATTATCCCCAATAACCAGTTATTACAGGTAATACCCGCCGAAACTCCCCTAC
AGGAGGCTTTTCGCGTCGCTGATGATGTGCTGCGGCAAGGGGTACAGGGGATTTCCG
ATATTATCACGATCCCCGGTCTGGTGAATGTGGATTTCGCTGATGTGCGGGCAGTGAT
GGCCGATGCGGGTTCGGCCCTAATGGGCATCGGCATCGGTTCCGGAAAATCTCGGGC
TAAGGAAGGAGCGATCGCTGCTATTTCCTCGCCGTTACTGGAATCCTCGATCGAAGG
GGCGAAAGGTGTGGTCTTTAACATCACCGGTGGCCAAGATCTAACCCTACACGAAGT
CAATGCCGCTGCGGAAATTATCTATGAAGTGGTGGATCCCAATGCTAATATCATCTTTG
GGGCG
>ST112_G
CCTGATTATTATCCCCAATAACCAGTTATTACAGGTAATACCCGCCGAAACTCCCCTAC
AGGAGGCTTTTCGCGTCGCTGATGATGTGCTGCGGCAAGGGGTGCAGGGGATTTCC
GATATTATCACGATCCCCGGTCTGGTGAATGTGGATTTCGCTGATGTGCGGGCAGTGA
TGGCCGATGCGGGTTCGGCCCTAATGGGCATCGGCATCGGTTCCGGAAAATCTCGGG
CTAAGGAAGGAGCGATCGCTGCTATTTCCTCGCCGTTACTGGAATCCTCGATCGAAG
GGGCGAAAGGTGTGGTCTTTAACATCACCGGTGGCCAAGATCTAACCCTACACGAA
GTCAATGCCGCTGCGGAAATTATCTATGAAGTGGTGGATCCCAATGCTAATATCATCTT
TGGGGCG
>ST113_G
CCTGATTATTATCCCCAATAACCAGTTATTACAGGTAATACCCGCCGAAACTCCCCTAC
AGGAGGCTTTTCGCGTCGCTGATGATGTGCTGCGGCAAGGGGTACAGGGGATTTCCG
ATATTATCACGATCCCCGGTCTGGTGAATGTGGATTTCGCTGATGTGCGGGCAGTGAT
GGCCGATGCGGGTTCGGCCCTAATGGGCATCGGCATCGGTTCCGGAAAATCTCGGGC
TAAGGAAGGAGCGATCGCTGCTATTTCCTCGCCGTTACTGGAATCCTCGATCGAAGG
GGCGAAAGGTGTGGTCTTTAACATCACCGGTGGCCAAGATCTAACCCTACACGAAGT
CAATGCCGCTGCGGAAATTATCTATGAAGTGGTGGATCCCAATGCTAATATCATCTTTG
GGGCG
>ST114_G
CCTGATTATTATCCCCAATAACCAGTTATTACAGGTAATACCCGCCGAAACTCCCCTAC
AGGAGGCTTTTCGCGTCGCTGATGATGTGCTGCGGCAAGGGGTGCAGGGGATTTCC
GATATTATCACGATCCCCGGTCTGGTGAATGTGGATTTCGCTGATGTGCGGGCAGTGA
TGGCCGATGCGGGTTCGGCCCTAATGGGCATCGGCATCGGTTCCGGAAAATCTCGGG
CTAAGGAAGGAGCGATCGCTGCTATTTCCTCGCCGTTACTGGAATCCTCGATCGAAG
GGGCGAAAGGTGTGGTCTTTAACATCACCGGTGGCCAAGATCTAACCCTACACGAA
GTCAATGCCGCTGCGGAAATTATCTATGAAGTGGTGGATCCCAATGCTAATATCATCTT
TGGGGCG
>ST115_G
CCTGATTATTATCCCCAATAACCAGTTATTACAGGTAATACCCGCCGAAACTCCCCTAC
AGGAGGCTTTTCGCGTCGCTGATGATGTGCTGCGGCAAGGGGTACAGGGGATTTCCG
ATATTATCACGATCCCCGGTCTGGTGAATGTGGATTTCGCTGATGTGCGGGCAGTGAT
GGCCGATGCGGGTTCGGCCCTAATGGGCATCGGCATCGGTTCCGGAAAATCTCGGGC
TAAGGAAGGAGCGATCGCTGCTATTTCCTCGCCGTTACTGGAATCCTCGATCGAAGG
GGCGAAAGGTGTGGTCTTTAACATCACCGGTGGCCAAGATCTAACCCTACACGAAGT
CAATGCCGCTGCGGAAATTATCTATGAAGTGGTGGATCCCAATGCTAATATCATCTTTG
GGGCG
>ST116_G
CCTGATTATTATCCCCAATAACCAGTTATTACAGGTAATACCCGCCGAAACTCCCCTAC
AGGAGGCTTTTCGCGTCGCTGATGATGTGCTGCGGCAAGGGGTACAGGGGATTTCCG
ATATTATCACGATCCCCGGTCTGGTGAATGTGGATTTCGCTGATGTGCGGGCAGTGAT
GGCCGATGCGGGTTCGGCCCTAATGGGCATCGGCATCGGTTCCGGAAAATCTCGGGC
TAAGGAAGGAGCGATCGCTGCTATTTCCTCGCCGTTACTGGAATCCTCGATCGAAGG
GGCGAAAGGTGTGGTCTTTAACATCACCGGTGGCCAAGATCTAACCCTACACGAAGT
CAATGCCGCTGCGGAAATTATCTATGAAGTGGTGGATCCCAATGCTAATATCATCTTTG
GGGCG
>ST117_G
CCTGATTATTATCCCCAATAACCAGTTATTACAGGTAATACCCGCCGAAACTCCCCTAC
AGGAGGCTTTTCGCGTCGCTGATGATGTGCTGCGGCAAGGGGTACAGGGGATTTCCG
ATATTATCACGATCCCCGGTCTGGTGAATGTGGATTTCGCTGATGTGCGGGCAGTGAT
GGCCGATGCGGGTTCGGCCCTAATGGGCATCGGCATCGGTTCCGGAAAATCTCGGGC
TAAGGAAGGAGCGATCGCTGCTATTTCCTCGCCGTTACTGGAATCCTCGATCGAAGG
GGCGAAAGGTGTGGTCTTTAACATCACCGGTGGCCAAGATCTAACCCTACACGAAGT
CAATGCCGCTGCGGAAATTATCTATGAAGTGGTGGATCCCAATGCTAATATCATCTTTG
GGGCG
>ST118_G
CCTGATTATTATCCCCAATAACCAGTTATTACAGGTAATACCCGCCGAAACTCCCCTAC
AGGAGGCTTTTCGCGTCGCTGATGATGTGCTGCGGCAAGGGGTGCAGGGGATTTCC
GATATTATCACGATCCCCGGTCTGGTGAATGTGGATTTCGCTGATGTGCGGGCAGTGA
TGGCCGATGCGGGTTCGGCCCTAATGGGCATCGGCATCGGTTCCGGAAAATCTCGGG
CTAAGGAAGGAGCGATCGCTGCTATTTCCTCGCCGTTACTGGAATCCTCGATCGAAG
GGGCGAAAGGTGTGGTCTTTAACATCACCGGTGGCCAAGATCTAACCCTACACGAA
GTCAATGCCGCTGCGGAAATTATCTATGAAGTGGTGGATCCCAATGCTAATATCATCTT
TGGGGCG
>ST119_G
CCTGATTATTATCCCCAATAACCAGTTATTACAGGTAATACCCGCCGAAACTCCCCTAC
AGGAGGCTTTTCGCGTCGCTGATGATGTGCTGCGGCAAGGGGTACAGGGGATTTCCG
ATATTATCACGATCCCCGGTCTGGTGAATGTGGATTTCGCTGATGTGCGGGCAGTGAT
GGCCGATGCGGGTTCGGCCCTAATGGGCATCGGCATCGGTTCCGGAAAATCTCGGGC
TAAGGAAGGAGCGATCGCTGCTATTTCCTCGCCGTTACTGGAATCCTCGATCGAAGG
GGCGAAAGGTGTGGTCTTTAACATCACCGGTGGCCAAGATCTAACCCTACACGAAGT
CAATGCCGCTGCGGAAATTATCTATGAAGTGGTGGATCCCAATGCTAATATCATCTTTG
GGGCG
>ST120_G
CCTGATTATTATCCCCAATAACCAGTTATTACAGGTAATACCCGCCGAAACTCCCCTAC
AGGAGGCTTTTCGCGTCGCTGATGATGTGCTGCGGCAAGGGGTGCAGGGGATTTCC
GATATTATCACGATCCCCGGTCTGGTGAATGTGGATTTCGCTGATGTGCGGGCAGTGA
TGGCCGATGCGGGTTCGGCCCTAATGGGCATCGGCATCGGTTCCGGAAAATCTCGGG
CTAAGGAAGGAGCGATCGCTGCTATTTCCTCGCCGTTACTGGAATCCTCGATCGAAG
GGGCGAAAGGTGTGGTCTTTAACATCACCGGTGGCCAAGATCTAACCCTACACGAA
GTCAATGCCGCTGCGGAAATTATCTATGAAGTGGTGGATCCCAATGCTAATATCATCTT
TGGGGCG
>ST121_G
CCTGATTATTATCCCCAATAACCAGTTATTACAGGTAATACCCGCCGAAACTCCCCTAC
AGGAGGCTTTTCGCGTCGCTGATGATGTGCTGCGGCAAGGGGTACAGGGGATTTCCG
ATATTATCACGATCCCCGGTCTGGTGAATGTGGATTTCGCTGATGTGCGGGCAGTGAT
GGCCGATGCGGGTTCGGCCCTAATGGGCATCGGCATCGGTTCCGGAAAATCTCGGGC
TAAGGAAGGAGCGATCGCTGCTATTTCCTCGCCGTTACTGGAATCCTCGATCGAAGG
GGCGAAAGGTGTGGTCTTTAACATCACCGGTGGCCAAGATCTAACCCTACACGAAGT
CAATGCCGCTGCGGAAATTATCTATGAAGTGGTGGATCCCAATGCTAATATCATCTTTG
GGGCG
>ST122_G
CCTGATTATTATCCCCAATAACCAGTTATTACAGGTAATACCCGCCGAAACTCCCCTAC
AGGAGGCTTTTCGCGTCGCTGATGATGTGCTGCGGCAAGGGGTACAGGGGATTTCCG
ATATTATCACGATCCCCGGTCTGGTGAATGTGGATTTCGCTGATGTGCGGGCAGTGAT
GGCCGATGCGGGTTCGGCCCTAATGGGCATCGGCATCGGTTCCGGAAAATCTCGGGC
TAAGGAAGGAGCGATCGCTGCTATTTCCTCGCCGTTACTGGAATCCTCGATCGAAGG
GGCGAAAGGTGTGGTCTTTAACATCACCGGTGGCCAAGATCTAACCCTACACGAAGT
CAATGCCGCTGCGGAAATTATCTATGAAGTGGTGGATCCCAATGCTAATATCATCTTTG
GGGCG
>ST123_G
CCTGATTATTATCCCCAATAACCAGTTATTACAGGTAATACCCGCCGAAACTCCCCTAC
AGGAGGCTTTTCGCGTCGCTGATGATGTGCTGCGGCAAGGGGTACAGGGGATTTCCG
ATATTATCACGATCCCCGGTCTGGTGAATGTGGATTTCGCTGATGTGCGGGCAGTGAT
GGCCGATGCGGGTTCGGCCCTAATGGGCATCGGCATCGGTTCCGGAAAATCTCGGGC
TAAGGAAGGAGCGATCGCTGCTATTTCCTCGCCGTTACTGGAATCCTCGATCGAAGG
GGCGAAAGGTGTGGTCTTTAACATCACCGGTGGCCAAGATCTAACCCTACACGAAGT
CAATGCCGCTGCGGAAATTATCTATGAAGTGGTGGATCCCAATGCTAATATCATCTTTG
GGGCG
>ST124_G
CCTGATTATTATCCCCAATAACCAGTTATTACAGGTAATACCCGCCGAAACTCCCCTAC
AGGAGGCTTTTCGCGTCGCTGATGATGTGCTGCGGCAAGGGGTACAGGGGATTTCCG
ATATTATCACGATCCCCGGTCTGGTGAATGTGGATTTCGCTGATGTGCGGGCAGTGAT
GGCCGATGCGGGTTCGGCCCTAATGGGCATCGGCATCGGTTCCGGAAAATCTCGGGC
TAAGGAAGGAGCGATCGCTGCTATTTCCTCGCCGTTACTGGAATCCTCGATCGAAGG
GGCGAAAGGTGTGGTCTTTAACATCACCGGTGGCCAAGATCTAACCCTACACGAAGT
CAATGCCGCTGCGGAAATTATCTATGAAGTGGTGGATCCCAATGCTAATATCATCTTTG
GGGCG
>ST125_G
CCTGATTATTATCCCCAATAACCAGTTATTACAGGTAATACCCGCCGAAACTCCCCTAC
AGGAGGCTTTTCGCGTCGCTGATGATGTGCTGCGGCAAGGGGTACAGGGGATTTCCG
ATATTATCACGATCCCCGGTCTGGTGAATGTGGATTTCGCTGATGTGCGGGCAGTGAT
GGCCGATGCGGGTTCGGCCCTAATGGGCATCGGCATCGGTTCCGGAAAATCTCGGGC
TAAGGAAGGAGCGATCGCTGCTATTTCCTCGCCGTTACTGGAATCCTCGATCGAAGG
GGCGAAAGGTGTGGTCTTTAACATCACCGGTGGCCAAGATCTAACCCTACACGAAGT
CAATGCCGCTGCGGAAATTATCTATGAAGTGGTGGATCCCAATGCTAATATCATCTTTG
GGGCG
>ST126_G
CCTGATTATTATCCCCAATAACCAGTTATTACAGGTAATACCCGCCGAAACTCCCCTAC
AGGAGGCTTTTCGCGTCGCTGATGATGTGCTGCGGCAAGGGGTACAGGGGATTTCCG
ATATTATCACGATCCCCGGTCTGGTGAATGTGGATTTCGCTGATGTGCGGGCAGTGAT
GGCCGATGCGGGTTCGGCCCTAATGGGCATCGGCATCGGTTCCGGAAAATCTCGGGC
TAAGGAAGGAGCGATCGCTGCTATTTCCTCGCCGTTACTGGAATCCTCGATCGAAGG
GGCGAAAGGTGTGGTCTTTAACATCACCGGTGGCCAAGATCTAACCCTACACGAAGT
CAATGCCGCTGCGGAAATTATCTATGAAGTGGTGGATCCCAATGCTAATATCATCTTTG
GGGCG
>ST127_G
CCTGATTATTATCCCCAATAACCAGTTATTACAGGTAATACCCGCCGAAACTCCCCTAC
AGGAGGCTTTTCGCGTCGCTGATGATGTGCTGCGGCAAGGGGTACAGGGGATTTCCG
ATATTATCACGATCCCCGGTCTGGTGAATGTGGATTTCGCTGATGTGCGGGCAGTGAT
GGCCGATGCGGGTTCGGCCCTAATGGGCATCGGCATCGGTTCCGGAAAATCTCGGGC
TAAGGAAGGAGCGATCGCTGCTATTTCCTCGCCGTTACTGGAATCCTCGATCGAAGG
GGCGAAAGGTGTGGTCTTTAACATCACCGGTGGCCAAGATCTAACCCTACACGAAGT
CAATGCCGCTGCGGAAATTATCTATGAAGTGGTGGATCCCAATGCTAATATCATCTTTG
GGGCG
>ST128_G
CCTGATTATTATCCCCAATAACCAGTTATTACAGGTAATACCCGCCGAAACTCCCCTAC
AGGAGGCTTTTCGCGTCGCTGATGATGTGCTGCGGCAAGGGGTACAGGGGATTTCCG
ATATTATCACGATCCCCGGTCTGGTGAATGTGGATTTCGCTGATGTGCGGGCAGTGAT
GGCCGATGCGGGTTCGGCCCTAATGGGCATCGGCATCGGTTCCGGAAAATCTCGGGC
TAAGGAAGGAGCGATCGCTGCTATTTCCTCGCCGTTACTGGAATCCTCGATCGAAGG
GGCGAAAGGTGTGGTCTTTAACATCACCGGTGGCCAAGATCTAACCCTACACGAAGT
CAATGCCGCTGCGGAAATTATCTATGAAGTGGTGGATCCCAATGCTAATATCATCTTTG
GGGCG
>ST129_G
CCTGATTATTATCCCCAATAACCAGTTATTACAGGTAATACCCGCCGAAACTCCCCTAC
AGGAGGCTTTTCGCGTCGCTGATGATGTGCTGCGGCAAGGGGTGCAGGGGATTTCC
GATATTATCACGATCCCCGGTCTGGTGAATGTGGATTTCGCTGATGTGCGGGCAGTGA
TGGCCGATGCGGGTTCGGCCCTAATGGGCATCGGCATCGGTTCCGGAAAATCTCGGG
CTAAGGAAGGAGCGATCGCTGCTATTTCCTCGCCGTTACTGGAATCCTCGATCGAAG
GGGCGAAAGGTGTGGTCTTTAACATCACCGGTGGCCAAGATCTAACCCTACACGAA
GTCAATGCCGCTGCGGAAATTATCTATGAAGTGGTGGATCCCAATGCTAATATCATCTT
TGGGGCG
>ST130_J
CCTGATTATTATCCCCAATAACCAGTTATTACAGGTAATACCCGCCGAAACTCCCCTAC
AGGAGGCTTTTCGCGTCGCCGATGATGTGCTGCGGCAAGGGGTACAGGGTATCTCGG
ATATTATCACTATCCCCGGTCTGGTAAATGTGGATTTCGCCGATGTGCGGGCAGTGAT
GGCCGATGCGGGTTCGGCCCTCATGGGCATCGGCATCGGTTCCGGAAAATCTCGGGC
TAAGGAAGGTGCGATCGCGGCTATTTCCTCGCCGTTACTGGAATCCTCGATCGAAGG
GGCGAAAGGTGTGGTCTTTAACATCACTGGCGGTCAAGATCTAACCCTACACGAAGT
CAATGCCGCCGCCGAAATTATCTATGAAGTGGTGGATCCCAACGCTAATATCATCTTT
GGGGCA
>ST131_NA
CCTGATTATTATCCCCAATAACCAGTTATTACAGGTAATACCCGCCGACACTCCCCTAC
AGGAGGCTTTTCGCGTCGCTGATGATGTGCTGCGCCAAGGGGTACAGGGGATCTCGG
ACATTATCACTATCCCCGGTCTGGTGAATGTGGATTTCGCCGATGTGCGGGCAGTGAT
GGCCGATGCGGGTTCAGCCCTAATGGGCATCGGCATCGGTTCCGGAAAATCTCGGGC
TAAGGAAGGAGCGATCGCGGCTATTTCCTCACCGTTACTGGAATCCTCGATCGAAGG
GGCGAAAGGTGTGGTCTTTAACATCACCGGCGGTCAAGATCTAACCCTACACGAAGT
CAATGCCGCCGCCGAAATTATCTATGAAGTGGTGGATCCCAACGCTAATATCATCTTT
GGGGCA
>ST132_B
CCTGATTATTATCCCCAATAACCAGTTATTACAGGTAATACCCGCCGAAACTCCCCTAC
AGGAGGCTTTTCGCGTCGCTGATGATGTGCTGCGGCAAGGGGTGCAGGGCATCTCG
GACATTATCACTATCCCCGGTCTGGTGAATGTGGATTTCGCCGATGTGCGGGCAGTGA
TGGCCGATGCGGGTTCGGCCTTAATGGGCATCGGCATCGGTTCCGGAAAATCTCGGG
CTAAGGAAGGAGCGATCGCTGCTATTTCCTCGCCGTTACTGGAATCCTCGATCGAAG
GGGCGAAAGGTGTGGTCTTTAACATCACCGGTGGTCAAGACCTAACCCTACACGAA
GTCAATGCCGCCGCCGAAATTATCTATGAAGTGGTGGATCCCAACGCTAATATCATCT
TTGGGGCA
>ST133_B
CCTGATTATTATCCCCAATAACCAGTTATTACAGGTAATACCCGCCGAAACTCCCCTAC
AGGAGGCTTTTCGCGTCGCTGATGATGTGCTGCGGCAAGGGGTGCAGGGCATCTCG
GACATTATCACTATCCCCGGTCTGGTGAATGTGGATTTCGCCGATGTGCGGGCAGTGA
TGGCCGATGCGGGTTCGGCCCTAATGGGCATCGGCATCGGTTCCGGAAAATCTCGGG
CTAAGGAAGGAGCGATCGCTGCTATTTCCTCGCCGTTACTGGAATCCTCGATCGAAG
GGGCGAAAGGTGTGGTCTTTAACATCACCGGTGGTCAAGACCTAACCCTACACGAA
GTCAATGCCGCCGCCGAAATTATCTATGAAGTGGTGGATCCCAACGCTAATATCATCT
TTGGGGCA
>ST134_B
CCTGATTATTATCCCCAATAACCAGTTATTACAGGTAATACCCGCCGAAACTCCCCTAC
AGGAGGCTTTTCGCGTCGCTGATGATGTGCTGCGGCAAGGGGTGCAGGGCATCTCG
GACATTATCACTATCCCCGGTCTGGTGAATGTGGATTTCGCCGATGTGCGGGCAGTGA
TGGCCGATGCGGGTTCGGCCCTAATGGGCATCGGCATCGGTTCCGGAAAATCTCGGG
CTAAGGAAGGAGCGATCGCTGCTATTTCCTCGCCGTTACTGGAATCCTCGATCGAAG
GGGCGAAAGGTGTGGTCTTTAACATCACCGGTGGTCAAGACCTAACCCTACACGAA
GTCAATGCCGCCGCCGAAATTATCTATGAAGTGGTGGATCCCAACGCTAATATCATCT
TTGGGGCA
>ST135_NA
CCTGATTATTATCCCCAATAACCAGTTATTACAGGTAATACCCGCCGAAACTCCCCTAC
AGGAGGCTTTTCGCGTCGCTGATGATGTGCTGCGGCAAGGGGTACAGGGTATCTCGG
ATATTATCACTATCCCCGGTCTGGTCAATGTGGATTTCGCCGATGTGCGGGCAGTGAT
GGCCGATGCGGGTTCGGCCCTAATGGGCATCGGCATCGGTTCCGGAAAATCTCGGGC
TAAGGAAGGAGCGATCGCTGCTATTTCCTCGCCGTTACTGGAATCCTCGATCGAAGG
GGCGAAAGGTGTGGTCTTTAACATCACCGGTGGTCAAGACCTAACCCTACACGAAG
TCAATGCCGCCGCCGAAATTATCTATGAAGTGGTGGATCCCAACGCTAATATCATCTT
TGGGGCA
>ST136_B
CCTGATTATTATCCCCAATAACCAGTTATTACAGGTAATACCCGCCGAAACTCCCCTAC
AGGAGGCTTTTCGCGTCGCTGATGATGTGCTGCGGCAAGGGGTGCAGGGCATCTCG
GACATTATCACTATCCCCGGTCTGGTGAATGTGGATTTCGCCGATGTGCGGGCAGTGA
TGGCCGATGCGGGTTCGGCCCTAATGGGCATCGGCATCGGTTCCGGAAAATCTCGGG
CTAAGGAAGGAGCGATCGCTGCTATTTCCTCGCCGTTACTGGAATCCTCGATCGAAG
GGGCGAAAGGTGTGGTCTTTAACATCACCGGTGGTCAAGACCTAACCCTACACGAA
GTCAATGCCGCCGCCGAAATTATCTATGAAGTGGTGGATCCCAACGCTAATATCATCT
TTGGGGCA
>ST137_B
CCTGATTATTATCCCCAATAACCAGTTATTACAGGTAATACCCGCCGAAACTCCCCTAC
AGGAGGCTTTTCGCGTCGCTGATGATGTGCTGCGGCAAGGGGTGCAGGGCATCTCG
GACATTATCACTATCCCCGGTCTGGTGAATGTGGATTTCGCCGATGTGCGGGCAGTGA
TGGCCGATGCGGGTTCGGCCCTAATGGGCATCGGCATCGGTTCCGGAAAATCTCGGG
CTAAGGAAGGAGCGATCGCTGCTATTTCCTCGCCGTTACTGGAATCCTCGATCGAAG
GGGCGAAAGGTGTGGTCTTTAACATCACCGGTGGTCAAGACCTAACCCTACACGAA
GTCAATGCCGCCGCCGAAATTATCTATGAAGTGGTGGATCCCAACGCTAATATCATCT
TTGGGGCA
>ST138_E
CCTGATTATTATCCCCAATAACCAGTTATTACAGGTAATACCCGCCGACACTCCCCTAC
AGGAGGCTTTTCGCGTCGCTGATGATGTGCTGCGGCAAGGGGTACAGGGGATCTCG
GATATTATCACTATCCCCGGTCTGGTAAATGTGGATTTCGCCGATGTGCGGGCAGTGA
TGGCCGATGCGGGTTCGGCCCTAATGGGCATCGGCATCGGTTCCGGAAAATCTCGGG
CTAAGGAAGGGGCGATCGCTGCTATTTCCTCGCCGTTACTGGAATCCTCGATCGAAG
GGGCGAAAGGTGTGGTCTTTAATATCACCGGCGGTCAAGATCTAACCCTACACGAAG
TCAATGCCGCCGCCGAAATTATCTATGAAGTGGTGGATCCCAACGCTAATATCATCTT
CGGGGCA
>ST139_B
CCTGATTATTATCCCCAATAACCAGTTATTACAGGTAATACCCGCCGAAACTCCCCTAC
AGGAGGCTTTTCGCGTCGCTGATGATGTGCTGCGGCAAGGGGTGCAGGGCATCTCG
GACATTATCACTATCCCCGGTCTGGTGAATGTGGATTTCGCCGATGTGCGGGCAGTGA
TGGCCGATGCGGGTTCGGCCTTAATGGGCATCGGCATCGGTTCCGGAAAATCTCGGG
CTAAGGAAGGAGCGATCGCTGCTATTTCCTCGCCGTTACTGGAATCCTCGATCGAAG
GGGCGAAAGGTGTGGTCTTTAACATCACCGGTGGTCAAGACCTAACCCTACACGAA
GTCAATGCCGCCGCCGAAATTATCTATGAAGTGGTGGATCCCAACGCTAATATCATCT
TTGGGGCA
>ST140_I
CCTGATTATTATCCCCAATAACCAGTTATTACAGGTAATACCCGCCGAAACTCCCCTAC
AGGAGGCTTTTCGCGTCGCCGATGATGTGCTGCGGCAAGGGGTACAGGGTATCTCGG
ATATTATCACTATCCCCGGTCTGGTGAATGTGGATTTCGCCGATGTGCGGGCAGTGAT
GGCCGATGCGGGTTCGGCTCTAATGGGCATCGGCATCGGTTCCGGAAAATCTCGGGC
TAAGGAAGGAGCGATCGCTGCTATTTCCTCGCCGTTACTGGAATCCTCGATCGAAGG
GGCCAAAGGTGTGGTCTTTAACATTACCGGTGGTCAAGATCTAACCCTACACGAAGT
CAATGCCGCTGCCGAAATTATCTATGAAGTGGTGGATCCTAACGCTAATATCATCTTTG
GGGCA
>ST141_B
CCTGATTATTATCCCCAATAACCAGTTATTACAGGTAATACCCGCCGAAACTCCCCTAC
AGGAGGCTTTTCGCGTCGCTGATGATGTGCTGCGGCAAGGGGTGCAGGGCATCTCG
GACATTATCACTATCCCCGGTCTGGTGAATGTGGATTTCGCCGATGTGCGGGCAGTGA
TGGCCGATGCGGGTTCGGCCCTAATGGGCATCGGCATCGGTTCGGGAAAATCTCGGG
CTAAGGAAGGAGCGATCGCTGCTATTTCCTCGCCGTTACTGGAATCCTCGATCGAAG
GGGCGAAAGGTGTGGTCTTTAACATCACCGGTGGTCAAGACCTAACCCTACACGAA
GTCAATGCCGCCGCCGAAATTATCTATGAAGTGGTGGATCCCAACGCTAATATCATCT
TTGGGGCA
>ST142_B
CCTGATTATTATCCCCAATAACCAGTTATTACAGGTAATACCCGCCGAAACTCCCCTAC
AGGAGGCTTTTCGCGTCGCTGATGATGTGCTGCGGCAAGGGGTGCAGGGCATCTCG
GACATTATCACTATCCCCGGTCTGGTGAATGTGGATTTCGCCGATGTGCGGGCAGTGA
TGGCCGATGCGGGTTCGGCCCTAATGGGCATCGGCATCGGTTCCGGAAAATCTCGGG
CTAAGGAAGGAGCGATCGCTGCTATTTCCTCGCCGTTACTGGAATCCTCGATCGAAG
GGGCGAAAGGTGTGGTCTTTAACATCACCGGTGGTCAAGACCTAACCCTACACGAA
GTCAATGCCGCCGCCGAAATTATCTATGAAGTGGTGGATCCCAACGCTAATATCATCT
TTGGGGCA
>ST143_B
CCTGATTATTATCCCCAATAACCAGTTATTACAGGTAATACCCGCCGAAACTCCCCTAC
AGGAGGCTTTTCGCGTCGCTGATGATGTGCTGCGGCAAGGGGTACAGGGTATCTCGG
ATATTATCACTATCCCCGGTCTGGTCAATGTGGATTTCGCCGATGTGCGGGCAGTGAT
GGCCGATGCGGGTTCAGCCCTAATGGGCATCGGCATCGGTTCCGGAAAATCTCGGGC
TAAGGAAGGAGCGATCGCTGCTATTTCCTCGCCGTTACTGGAATCCTCGATCGAAGG
GGCGAAAGGTGTGGTCTTTAACATCACCGGTGGTCAAGACCTAACCCTACACGAAG
TCAATGCCGCCGCCGAAATTATCTATGAAGTGGTGGATCCCAACGCTAATATCATCTT
TGGGGCA
>ST144_D
CCTGATTATTATCCCCAATAACCAGTTATTACAGGTAATACCCGCCGACACTCCCCTAC
AGGAGGCTTTTCGGGTCGCTGATGATGTGCTGCGCCAAGGGGTACAGGGCATCTCGG
ATATTATCACTATCCCCGGTCTGGTGAATGTGGATTTCGCCGATGTGCGGGCAGTGAT
GGCCGATGCGGGTTCAGCCCTAATGGGCATCGGCATCGGTTCCGGAAAATCTCGGGC
TAAGGAAGGAGCGATCGCTGCTATTTCCTCGCCGTTACTGGAATCCTCGATCGAAGG
TGCGAAAGGCGTAGTCTTTAACATCACCGGTGGTCAAGATCTAACCCTACACGAAGT
CAATGCCGCCGCCGAAATTATCTATGAAGTGGTGGATCCCAACGCTAATATCATCTTC
GGGGCA
>ST145_NA
CCTGATTATTATCCCCAATAACCAGTTATTACAGGTAATACCCGCCGAAACTCCCCTAC
AGGAGGCTTTTCGGGTCGCCGATGATGTGCTGCGCCAAGGGGTACAGGGCATCTCG
GATATTATCACTATCCCCGGTCTGGTAAATGTGGATTTCGCCGATGTGCGGGCAGTGA
TGGCCGATGCAGGCTCGGCCCTAATGGGCATCGGCATCGGTTCCGGAAAATCTCGGG
CTAAGGAAGGAGCGATCGCTGCTATTTCCTCGCCGTTACTGGAATCCTCGATCGAAG
GGGCGAAAGGTGTAGTCTTTAACATCACCGGTGGTCAAGATCTAACCCTACATGAAG
TCAATGCCGCCGCAGAAATTATCTATGAAGTGGTGGATCCCAACGCTAATATCATCTT
TGGGGCA
>ST146_H
CCTGATTATTATCCCCAATAACCAGTTATTACAGGTAATACCCGCCGAAACTCCTCTAC
AGGAGGCTTTTCGCGTCGCCGATGATGTGCTGCGGCAAGGGGTACAGGGTATCTCGG
ATATTATCACTATCCCCGGTCTGGTGAATGTGGATTTCGCCGATGTGCGGGCAGTGAT
GGCCGATGCGGGTTCAGCCCTAATGGGCATCGGCATCGGTTCCGGAAAATCTCGGGC
TAAGGAAGGAGCGATCGCGGCTATATCCTCACCGTTACTGGAATCCTCGATCGAAGG
TGCGAAAGGTGTGGTCTTTAACATCACTGGTGGTCAAGACCTAACCCTACACGAAGT
CAATGCCGCCGCTGAAATTATCTATGAGGTGGTTGATCCCAACGCTAATATCATCTTTG
GGGCA
>ST147_H
CCTGATTATTATCCCCAATAACCAGTTATTACAGGTAATACCCGCCGAAACTCCCCTAC
AGGAGGCTTTTCGCGTCGCCGATGATGTGCTGCGGCAAGGGGTACAGGGTATCTCGG
ATATTATCACTATCCCCGGTCTGGTGAATGTGGATTTCGCCGATGTGCGGGCAGTGAT
GGCCGATGCGGGTTCAGCCCTAATGGGCATCGGCATCGGTTCTGGAAAATCTCGGGC
TAAGGAAGGAGCGATCGCGGCTATATCCTCACCGTTACTGGAATCCTCGATCGAAGG
TGCGAAAGGTGTGGTCTTTAACATCACTGGTGGTCAAGATCTAACCCTACACGAAGT
CAATGCCGCCGCTGAAATTATCTATGAGGTGGTTGATCCCAACGCTAATATCATCTTTG
GGGCA
>ST148_B
CCTGATTATTATCCCCAATAACCAGTTATTACAGGTAATACCCGCCGAAACTCCCCTAC
AGGAGGCTTTTCGCGTCGCTGATGATGTGCTGCGGCAAGGGGTGCAGGGCATCTCG
GACATTATCACTATCCCCGGTCTGGTGAATGTGGATTTCGCCGATGTGCGGGCAGTGA
TGGCCGATGCGGGTTCGGCCCTAATGGGCATCGGCATCGGTTCCGGAAAATCTCGGG
CTAAGGAAGGAGCGATCGCTGCTATTTCCTCGCCGTTACTGGAATCCTCGATCGAAG
GGGCGAAAGGTGTGGTCTTTAACATCACCGGTGGTCAAGACCTAACCCTACACGAA
GTCAATGCCGCCGCCGAAATTATCTATGAAGTGGTGGATCCCAACGCTAATATCATCT
TTGGGGCA
>ST149_NA
CTTGATTATTATCCCCAATAACCAGTTATTACAGGTAATACCCGCCGAAACTCCCCTAC
AGGAGGCTTTTCGGGTCGCTGATGATGTGCTGCGCCAAGGGGTACAGGGCATCTCGG
ATATTATCACTATCCCCGGTCTGGTGAATGTGGATTTCGCCGATGTGCGGGCAGTGAT
GGCCGATGCGGGTTCGGCCCTAATGGGCATCGGCATCGGTTCTGGAAAATCTCGGGC
TAAGGAAGGAGCGATCGCGGCTATATCCTCACCGTTACTGGAATCCTCGATCGAAGG
GGCGAAAGGTGTGGTCTTTAACATCACTGGCGGTCAAGATCTAACCCTACACGAAGT
CAATGCCGCCGCCGAAATTATCTATGAAGTGGTGGATCCCAATGCTAATATCATCTTTG
GGGCA
>ST150_E
CCTGATTATTATCCCCAATAACCAGTTATTACAGGTAATACCCGCCGACACTCCCCTAC
AGGAGGCTTTTCGCGTCGCTGATGATGTGCTGCGGCAAGGGGTACAGGGGATATCGG
ACATTATCACTATCCCCGGTCTGGTGAATGTGGATTTCGCCGATGTGCGGGCAGTGAT
GGCCGATGCGGGTTCGGCCCTAATGGGCATCGGCATCGGTTCCGGAAAATCTCGGGC
TAAGGAAGGAGCGATCGCTGCTATTTCCTCGCCGTTACTGGAATCCTCGATCGAAGG
GGCGAAAGGTGTGGTCTTTAACATCACCGGTGGTCAAGATCTAACCCTACACGAAGT
CAATGCCGCCGCCGAAATTATCTATGAAGTGGTAGATCCCAATGCTAATATCATCTTTG
GGGCA
>ST151_F
CCTGATTATTATCCCCAATAACCAGTTATTACAGGTAATACCCGCCGAAACTCCCCTAC
AGGAGGCTTTTCGCGTCGCCGATGATGTGCTGCGACAAGGGGTACAGGGCATCTCG
GACATTATCACTATCCCCGGTCTGGTAAATGTGGATTTCGCCGATGTGCGGGCAGTGA
TGGCCGATGCGGGTTCGGCCCTAATGGGCATCGGCATCGGTTCCGGAAAATCTCGGG
CGAAGGAAGGAGCGATCGCTGCTATTTCCTCGCCGTTACTGGAATCCTCGATCGAAG
GGGCGAAGGGTGTGGTCTTTAATATCACCGGCGGTCAAGATCTAACCCTACACGAAG
TCAATGCCGCCGCGGAAATTATCTATGAAGTGGTGGATCCCAATGCTAATATCATCTTT
GGGGCA
//
>ST152_E
CCTGATTATTATCCCCAATAACCAGTTATTACAGGTAATACCCGCCGACACTCCCCTAC
AGGAGGCTTTTCGCGTCGCTGATGATGTGCTGCGGCAAGGGGTACAGGGGATCTCG
GATATTATCACTATCCCCGGTCTGGTAAATGTGGATTTCGCCGATGTGCGGGCAGTGA
TGGCCGATGCGGGTTCGGCCCTAATGGGCATCGGCATCGGTTCCGGAAAATCTCGGG
CTAAGGAAGGGGCGATCGCTGCTATTTCCTCGCCGTTACTGGAATCCTCGATCGAAG
GGGCGAAAGGTGTGGTCTTTAATATCACCGGCGGTCAAGATCTAACCCTACACGAAG
TCAATGCCGCCGCCGAAATTATCTATGAAGTGGTGGATCCCAACGCTAATATCATCTT
CGGGGCA
>ST153_F
CCTGATTATTATCCCCAATAACCAGTTATTACAGGTAATACCCGCCGAAACTCCCCTAC
AGGAGGCTTTTCGCGTCGCCGATGATGTGCTGCGGCAAGGGGTACAGGGTATCTCGG
ACATTATCACTATCCCCGGTCTGGTAAATGTGGATTTCGCCGATGTGCGGGCAGTGAT
GGCCGATGCGGGTTCGGCCCTAATGGGCATCGGCATCGGTTCCGGAAAATCTCGGGC
GAAGGAAGGAGCGATCGCTGCTATTTCCTCGCCGTTACTGGAATCCTCGATCGAAGG
GGCGAAGGGTGTGGTCTTTAATATCACCGGCGGTCAAGATCTAACCCTACACGAAGT
CAATGCCGCCGCGGAAATTATCTATGAAGTGGTGGATCCCAATGCTAATATCATCTTT
GGGGCA
>ST154_F
CCTGATTATTATCCCCAATAACCAGTTATTACAGGTAATACCCGCCGAAACTCCCCTAC
AGGAGGCTTTTCGCGTCGCCGATGATGTGCTGCGGCAAGGGGTACAGGGTATCTCGG
ACATTATCACTATCCCCGGTCTGGTAAATGTGGATTTCGCCGATGTGCGGGCAGTGAT
GGCCGATGCGGGTTCGGCCCTAATGGGCATCGGCATCGGTTCCGGAAAATCTCGGGC
GAAGGAAGGAGCGATCGCTGCTATTTCCTCGCCGTTACTGGAATCCTCGATCGAAGG
GGCGAAGGGTGTGGTCTTTAATATCACCGGCGGTCAAGATCTAACCCTACACGAAGT
CAATGCCGCCGCGGAAATTATCTATGAAGTGGTGGATCCCAATGCTAATATCATCTTT
GGGGCA
>ST155_B
CCTGATTATTATCCCCAATAACCAGTTATTACAGGTAATACCCGCCGAAACTCCCCTAC
AGGAGGCTTTTCGCGTCGCTGATGATGTGCTGCGGCAAGGGGTGCAGGGCATCTCG
GACATTATCACTATCCCCGGTCTGGTGAATGTGGATTTCGCCGATGTGCGGGCAGTGA
TGGCCGATGCGGGTTCGGCCCTAATGGGCATCGGCATCGGTTCCGGAAAATCTCGGG
CTAAGGAAGGAGCGATCGCTGCTATTTCCTCGCCGTTACTGGAATCCTCGATCGAAG
GGGCGAAAGGTGTGGTCTTTAACATCACCGGTGGTCAAGACCTAACCCTACACGAA
GTCAATGCCGCCGCCGAAATTATCTATGAAGTGGTGGATCCCAACGCTAATATCATCT
TTGGGGCA
>ST156_E
CCTGATTATTATCCCCAATAACCAGTTATTACAGGTAATACCCGCCGACACTCCCCTAC
AGGAGGCTTTTCGCGTCGCTGATGATGTGCTGCGGCAAGGGGTACAGGGGATATCGG
ACATTATCACTATCCCCGGTCTGGTGAATGTGGATTTCGCCGATGTGCGGGCAGTGAT
GGCCGATGCGGGTTCGGCCCTAATGGGCATCGGCATCGGTTCCGGAAAATCTCGGGC
TAAGGAAGGAGCGATCGCTGCTATTTCCTCGCCGTTACTGGAATCCTCGATCGAAGG
GGCGAAAGGTGTGGTCTTTAACATCACCGGTGGTCAAGATCTAACCCTACACGAAGT
CAATGCCGCCGCCGAAATTATCTATGAAGTGGTAGATCCCAATGCTAATATCATCTTTG
GGGCA
>ST157_E
CCTGATTATTATCCCCAATAACCAGTTATTACAGGTAATACCCGCCGACACTCCCCTAC
AGGAGGCTTTTCGCGTCGCTGATGATGTGCTGCGGCAAGGGGTACAGGGGATCTCG
GATATTATCACTATCCCCGGTCTGGTAAATGTGGATTTCGCCGATGTGCGGGCAGTGA
TGGCCGATGCGGGTTCGGCCCTAATGGGCATCGGCATCGGTTCCGGAAAATCTCGGG
CTAAGGAAGGGGCGATCGCTGCTATTTCCTCGCCGTTACTGGAATCCTCGATCGAAG
GGGCGAAAGGTGTGGTCTTTAATATCACCGGCGGTCAAGATCTAACCCTACACGAAG
TCAATGCCGCCGCCGAAATTATCTATGAAGTGGTGGATCCCAACGCTAATATCATCTT
CGGGGCA
>ST158_NA
CCTGATTATTATCCCCAATAACCAGTTATTACAGGTAATACCCGCCGAAACTCCCCTAC
AGGAGGCTTTTCGGGTCGCCGATGATGTGCTGCGCCAAGGGGTACAGGGCATCTCG
GATATTATCACTATCCCCGGTCTGGTAAATGTGGATTTCGCCGATGTGCGGGCAGTGA
TGGCCGATGCAGGCTCGGCCCTAATGGGCATCGGCATCGGTTCCGGAAAATCTCGGG
CTAAGGAAGGAGCGATCGCTGCTATTTCCTCGCCGTTACTGGAATCCTCGATCGAAG
GGGCGAAAGGTGTGGTCTTTAACATCACCGGTGGTCAAGATCTAACCTTACACGAAG
TCAATGCCGCCGCGGAAATTATCTATGAAGTGGTGGATCCCAACGCTAATATCATCTT
TGGGGCA
>ST159_B
CCTGATTATTATCCCCAATAACCAGTTATTACAGGTAATACCCGCCGAAACTCCCCTAC
AGGAGGCTTTTCGCGTCGCTGATGATGTGCTGCGGCAAGGGGTGCAGGGCATCTCG
GACATTATCACTATCCCCGGTCTGGTGAATGTGGATTTCGCCGATGTGCGGGCAGTGA
TGGCCGATGCGGGTTCGGCCCTAATGGGCATCGGCATCGGTTCCGGAAAATCTCGGG
CTAAGGAAGGAGCGATCGCTGCTATTTCCTCGCCGTTACTGGAATCCTCGATCGAAG
GGGCGAAAGGTGTGGTCTTTAACATCACCGGTGGTCAAGACCTAACCCTACACGAA
GTCAATGCCGCCGCCGAAATTATCTATGAAGTGGTGGATCCCAACGCTAATATCATCT
TTGGGGCA
>ST160_B
CCTGATTATTATCCCCAATAACCAGTTATTACAGGTAATACCCGCCGAAACTCCCCTAC
AGGAGGCTTTTCGCGTCGCTGATGATGTGCTGCGGCAAGGGGTGCAGGGCATCTCG
GACATTATCACTATCCCCGGTCTGGTGAATGTGGATTTCGCCGATGTGCGGGCAGTAA
TGGCCGATGCGGGTTCGGCCTTAATGGGCATCGGCATCGGTTCCGGAAAATCTCGGG
CTAAGGAAGGAGCGATCGCTGCTATTTCCTCGCCGTTACTGGAATCCTCGATCGAAG
GGGCGAAAGGTGTGGTCTTTAACATCACCGGTGGTCAAGACCTAACCCTACACGAA
GTCAATGCCGCCGCCGAAATTATCTATGAAGTGGTGGATCCCAACGCTAATATCATCT
TTGGGGCA
>ST161_F
CCTGATTATTATCCCCAATAACCAGTTATTACAGGTAATACCCGCCGAAACTCCCCTAC
AGGAGGCTTTTCGCGTCGCTGATGATGTGCTGCGGCAAGGGGTGCAGGGCATCTCG
GACATTATCACTATCCCCGGTCTGGTGAATGTGGATTTCGCCGATGTGCGGGCAGTGA
TGGCCGATGCGGGTTCGGCCCTAATGGGCATCGGCATCGGTTCCGGAAAATCTCGGG
CTAAGGAAGGAGCGATCGCTGCTATTTCCTCGCCGTTACTGGAATCCTCGATCGAAG
GGGCGAAAGGTGTGGTCTTTAACATCACCGGTGGTCAAGACCTAACCCTACACGAA
GTCAATGCCGCCGCGGAAATTATCTATGAAGTGGTGGATCCCAACGCTAATATCATCT
TTGGGGCA
>ST162_D
CCTGATTATTATCCCCAATAACCAGTTATTACAGGTAATACCCGCCGACACTCCCCTAC
AGGAGGCTTTTCGGGTCGCTGATGATGTGCTGCGCCAAGGGGTACAGGGCATCTCGG
ATATTATCACTATCCCCGGTCTGGTGAATGTGGATTTCGCCGATGTGCGGGCAGTGAT
GGCCGATGCGGGTTCAGCCCTAATGGGCATCGGCATCGGTTCCGGAAAATCTCGGGC
TAAGGAAGGAGCGATCGCTGCTATTTCCTCGCCGTTACTGGAATCCTCGATCGAAGG
TGCGAAAGGCGTAGTCTTTAACATCACCGGTGGTCAAGATCTAACCCTACACGAAGT
CAATGCCGCCGCCGAAATTATCTATGAAGTGGTGGATCCCAACGCTAATATCATCTTC
GGGGCA
>ST163_A
CCTGATTATTATCCCCAATAACCAGTTATTACAGGTAATACCCGCCGACACGCCCCTAC
AGGAGGCTTTTCGCGTCGCTGATGATGTGCTGCGCCAAGGGGTACAGGGGATCTCGG
ACATTATCACTATCCCTGGTCTGGTGAATGTGGATTTCGCCGATGTGCGGGCAGTGAT
GGCCGATGCGGGTTCGGCCCTAATGGGCATCGGCATCGGTTCCGGAAAATCTCGGGC
TAAGGAAGGAGCGATCGCTGCTATTTCCTCGCCGTTACTGGAATCCTCGATCGAAGG
TGCGAAAGGCGTAGTCTTTAACATCACTGGTGGTCAAGATCTAACCCTACACGAAGT
CAATGCCGCCGCCGAAATTATCTATGAAGTGGTGGATCCCAACGCTAATATCATCTTC
GGGGCA
>ST164_H
CCTGATTATTATCCCCAATAACCAGTTATTACAGGTAATACCCGCCGAAACTCCTCTAC
AGGAGGCTTTTCGCGTCGCCGATGATGTGCTGCGGCAAGGGGTACAGGGTATCTCGG
ATATTATCACTATCCCCGGTCTGGTGAATGTGGATTTCGCCGATGTGCGGGCAGTGAT
GGCCGATGCGGGTTCAGCCCTAATGGGCATCGGCATCGGTTCCGGAAAATCTCGGGC
TAAGGAAGGAGCGATCGCGGCTATATCCTCACCGTTACTGGAATCCTCGATCGAAGG
TGCGAAAGGTGTGGTCTTTAACATCACTGGTGGTCAAGACCTAACCCTACACGAAGT
CAATGCCGCCGCTGAAATTATCTATGAGGTGGTTGATCCCAACGCTAATATCATCTTTG
GGGCA
>ST165_NA
CCTGATTATTATCCCCAATAACCAGTTATTACAGGTAATACCCGCCGACACTCCCCTAC
AGGAGGCTTTTCGGGTCGCTGATGATGTGCTGCGGCAAGGGGTACAGGGGATCTCG
GATATTATCACTATCCCCGGTCTGGTGAATGTGGATTTCGCCGATGTGCGGGCAGTGA
TGGCCGATGCGGGTTCGGCCCTAATGGGCATCGGCATCGGTTCGGGAAAATCTCGGG
CTAAGGAAGGCGCGATCGCGGCTATTTCCTCGCCGTTACTGGAATCCTCGATCGAAG
GGGCCAAAGGTGTGGTCTTTAACATTACTGGTGGTCAAGATCTAACCCTACACGAAG
TCAATGCCGCCGCCGAAATTATCTATGAAGTGGTGGATCCCAACGCTAATATCATCTT
TGGGGCA
>ST166_H
CCTGATTATTATCCCCAATAACCAGTTATTACAGGTAATACCCGCCGACACTCCCCTAC
AGGAGGCTTTTCGCGTCGCTGATGATGTGCTGCGCCAAGGGGTACAGGGGATCTCGG
ACATTATCACTATCCCCGGTCTGGTGAATGTGGATTTCGCCGATGTGCGGGCAGTGAT
GGCCGATGCGGGTTCGGCCCTAATGGGCATCGGCATCGGTTCCGGAAAATCTCGGGC
TAAGGAAGGAGCGATCGCTGCTATTTCCTCGCCGTTACTGGAATCCTCGATCGAAGG
TGCGAAAGGCGTAGTCTTTAACATCACTGGTGGTCAAGATCTAACCCTACACGAAGT
CAATGCCGCCGCCGAAATTATCTATGAAGTGGTGGATCCCAACGCTAATATCATCTTC
GGGGCA
>ST167_NA
CCTGATTATTATCCCCAATAACCAGTTATTACAGGTAATACCCGCCGAAACTCCTCTAC
AGGAGGCTTTTCGCGTCGCCGATGATGTCCTGCGGCAAGGGGTACAGGGTATCTCGG
ATATTATCACTATCCCCGGTCTGGTGAATGTGGATTTCGCCGATGTGCGGGCAGTGAT
GGCCGATGCGGGTTCAGCCCTAATGGGCATCGGCATCGGTTCCGGAAAATCTCGGGC
TAAGGAAGGAGCGATCGCTGCTATTTCCTCGCCGTTACTGGAATCCTCGATCGAAGG
GGCCAAAGGCGTAGTCTTTAACATCACTGGTGGTCAAGATCTAACCCTACATGAAGT
CAATGCCGCCGCCGAAATTATCTATGAAGTGGTGGATCCCAACGCTAATATCATCTTT
GGGGCA
>ST168_NA
CCTGATTATTATCCCCAATAACCAGTTATTACAGGTAATACCCGCCGAAACTCCCCTAC
AGGAGGCTTTTCGCGTCGCTGATGATGTGCTGCGGCAAGGGGTACAGGGTATCTCGG
ATATTATCACTATCCCCGGTCTGGTGAATGTGGATTTCGCTGATGTGCGGGCAGTGAT
GGCCGATGCGGGTTCGGCCCTAATGGGCATCGGCATCGGTTCCGGAAAATCTCGGGC
TAAGGAAGGAGCGATCGCTGCTATTTCCTCGCCGTTACTGGAATCCTCGATCGAAGG
GGCGAAAGGTGTAGTCTTTAACATCACCGGTGGTCAAGATCTAACCCTACATGAAGT
CAATGCCGCCGCCGAAATTATCTATGAAGTGGTTGATCCCAACGCTAATATCATCTTT
GGGGCA
>ST169_G
CCTGATTATTATCCCCAATAACCAGTTATTACAGGTAATACCCGCCGAAACTCCCCTAC
AGGAGGCTTTTCGCGTCGCTGATGATGTGCTGCGGCAAGGGGTGCAGGGGATTTCC
GATATTATCACGATCCCCGGTCTGGTGAATGTGGATTTCGCTGATGTGCGGGCAGTGA
TGGCCGATGCGGGTTCGGCCCTAATGGGCATCGGCATCGGTTCCGGAAAATCTCGGG
CTAAGGAAGGAGCGATCGCTGCTATTTCCTCGCCGTTACTGGAATCCTCGATCGAAG
GGGCGAAAGGTGTGGTCTTTAACATCACCGGTGGCCAAGATCTAACCCTACACGAA
GTCAATGCCGCTGCGGAAATTATCTATGAAGTGGTGGATCCCAATGCTAATATCATCTT
TGGGGCG
>ST170_G
CCTGATTATTATCCCCAATAACCAGTTATTACAGGTAATACCCGCCGAAACTCCCCTAC
AGGAGGCTTTTCGCGTCGCTGATGATGTGCTGCGGCAAGGGGTGCAGGGGATTTCC
GATATTATCACGATCCCCGGTCTGGTGAATGTGGATTTCGCTGATGTGCGGGCAGTGA
TGGCCGATGCGGGTTCGGCCCTAATGGGCATCGGCATCGGTTCCGGAAAATCTCGGG
CTAAGGAAGGAGCGATCGCTGCTATTTCCTCGCCGTTACTGGAATCCTCGATCGAAG
GGGCGAAAGGTGTGGTCTTTAACATCACCGGTGGCCAAGATCTAACCCTACACGAA
GTCAATGCCGCTGCGGAAATTATCTATGAAGTGGTGGATCCCAATGCTAATATCATCTT
TGGGGCG
>ST171_G
CCTGATTATTATCCCCAATAACCAGTTATTACAGGTAATACCCGCCGAAACTCCCCTAC
AGGAGGCTTTTCGCGTCGCTGATGATGTGCTGCGGCAAGGGGTGCAGGGGATTTCC
GATATTATCACGATCCCCGGTCTGGTGAATGTGGATTTCGCTGATGTGCGGGCAGTGA
TGGCCGATGCGGGTTCGGCCCTAATGGGCATCGGCATCGGTTCCGGAAAATCTCGGG
CTAAGGAAGGAGCGATCGCTGCTATTTCCTCGCCGTTACTGGAATCCTCGATCGAAG
GGGCGAAAGGTGTGGTCTTTAACATCACCGGTGGCCAAGATCTAACCCTACACGAA
GTCAATGCCGCTGCGGAAATTATCTATGAAGTGGTGGATCCCAATGCTAATATCATCTT
TGGGGCG
>ST172_G
CCTGATTATTATCCCCAATAACCAGTTATTACAGGTAATACCCGCCGAAACTCCCCTAC
AGGAGGCTTTTCGCGTCGCTGATGATGTGCTGCGGCAAGGGGTACAGGGGATTTCCG
ATATTATCACGATCCCCGGTCTGGTGAATGTGGATTTCGCTGATGTGCGGGCAGTGAT
GGCCGATGCGGGTTCGGCCCTAATGGGCATCGGCATCGGTTCCGGAAAATCTCGGGC
TAAGGAAGGAGCGATCGCTGCTATTTCCTCGCCGTTACTGGAATCCTCGATCGAAGG
GGCGAAAGGTGTGGTCTTTAACATCACCGGTGGCCAAGATCTAACCCTACACGAAGT
CAATGCCGCTGCGGAAATTATCTATGAAGTGGTGGATCCCAATGCTAATATCATCTTTG
GGGCG
>ST173_G
CCTGATTATTATCCCCAATAACCAGTTATTACAGGTAATACCCGCCGAAACTCCCCTAC
AGGAGGCTTTTCGCGTCGCTGATGATGTGCTGCGGCAAGGGGTACAGGGGATTTCCG
ATATTATCACGATCCCCGGTCTGGTGAATGTGGATTTCGCTGATGTGCGGGCAGTGAT
GGCCGATGCGGGTTCGGCCCTAATGGGCATCGGCATCGGTTCCGGAAAATCTCGGGC
TAAGGAAGGAGCGATCGCTGCTATTTCCTCGCCGTTACTGGAATCCTCGATCGAAGG
GGCGAAAGGTGTGGTCTTTAACATCACCGGTGGCCAAGATCTAACCCTACACGAAGT
CAATGCCGCTGCGGAAATTATCTATGAAGTGGTGGATCCCAATGCTAATATCATCTTTG
GGGCG
>ST174_H
CCTGATTATTATCCCCAATAACCAGTTATTACAAGTAATACCCGCCGAAACTCCCCTAC
AGGAGGCTTTTCGCGTCGCTGATGATGTGCTGCGGCAAGGGGTACAGGGTATCTCGG
ATATTATCACTATCCCCGGTCTGGTGAATGTGGATTTCGCCGATGTGCGGGCAGTGAT
GGCCGATGCGGGTTCAGCCCTAATGGGCATCGGCATCGGTTCTGGAAAATCTCGGGC
TAAGGAAGGAGCGATCGCGGCTATATCCTCACCGTTACTGGAATCCTCGATCGAAGG
GGCGAAAGGTGTGGTCTTTAACATCACTGGTGGTCAAGACCTAACCCTACACGAAGT
CAATGCCGCCGCTGAAATTATCTATGAGGTGGTTGATCCCAACGCTAATATCATCTTTG
GGGCA
>ST175_G
CCTGATTATTATCCCCAATAACCAGTTATTACAGGTAATACCCGCCGAAACTCCCCTAC
AGGAGGCTTTTCGCGTCGCTGATGATGTGCTGCGGCAAGGGGTGCAGGGGATTTCC
GATATTATCACGATCCCCGGTCTGGTGAATGTGGATTTCGCTGATGTGCGGGCAGTGA
TGGCCGATGCGGGTTCGGCCCTAATGGGCATCGGCATCGGTTCCGGAAAATCTCGGG
CTAAGGAAGGAGCGATCGCTGCTATTTCCTCGCCGTTACTGGAATCCTCGATCGAAG
GGGCGAAAGGTGTGGTCTTTAACATCACCGGTGGCCAAGATCTAACCCTACACGAA
GTCAATGCCGCTGCGGAAATTATCTATGAAGTGGTGGATCCCAATGCTAATATCATCTT
TGGGGCG
>ST176_G
CCTGATTATTATCCCCAATAACCAGTTATTACAGGTAATACCCGCCGAAACTCCCCTAC
AGGAGGCTTTTCGCGTCGCTGATGATGTGCTGCGGCAAGGGGTGCAGGGGATTTCC
GATATTATCACGATCCCCGGTCTGGTGAATGTGGATTTCGCTGATGTGCGGGCAGTGA
TGGCCGATGCGGGTTCGGCCCTAATGGGCATCGGCATCGGTTCCGGAAAATCTCGGG
CTAAGGAAGGAGCGATCGCTGCTATTTCCTCGCCGTTACTGGAATCCTCGATCGAAG
GGGCGAAAGGTGTGGTCTTTAACATCACCGGTGGCCAAGATCTAACCCTACACGAA
GTCAATGCCGCTGCGGAAATTATCTATGAAGTGGTGGATCCCAATGCTAATATCATCTT
TGGGGCG
>ST177_G
CCTGATTATTATCCCCAATAACCAGTTATTACAGGTAATACCCGCCGAAACTCCCCTAC
AGGAGGCTTTTCGCGTCGCTGATGATGTGCTGCGGCAAGGGGTGCAGGGGATTTCC
GATATTATCACGATCCCCGGTCTGGTGAATGTGGATTTCGCTGATGTGCGGGCAGTGA
TGGCCGATGCGGGTTCGGCCCTAATGGGCATCGGCATCGGTTCCGGAAAATCTCGGG
CTAAGGAAGGAGCGATCGCTGCTATTTCCTCGCCGTTACTGGAATCCTCGATCGAAG
GGGCGAAAGGTGTGGTCTTTAACATCACCGGTGGCCAAGATCTAACCCTACACGAA
GTCAATGCCGCTGCGGAAATTATCTATGAAGTGGTGGATCCCAATGCTAATATCATCTT
TGGGGCG
>ST178_G
CCTGATTATTATCCCCAATAACCAGTTATTACAGGTAATACCCGCCGAAACTCCCCTAC
AGGAGGCTTTTCGCGTCGCTGATGATGTGCTGCGGCAAGGGGTGCAGGGGATTTCC
GATATTATCACGATCCCCGGTCTGGTGAATGTGGATTTCGCTGATGTGCGGGCAGTGA
TGGCCGATGCGGGTTCGGCCCTAATGGGCATCGGCATCGGTTCCGGAAAATCTCGGG
CTAAGGAAGGAGCGATCGCTGCTATTTCCTCGCCGTTACTGGAATCCTCGATCGAAG
GGGCGAAAGGTGTGGTCTTTAACATCACCGGTGGCCAAGATCTAACCCTACACGAA
GTCAATGCCGCTGCGGAAATTATCTATGAAGTGGTGGATCCCAATGCTAATATCATCTT
TGGGGCG
>ST179_G
CCTGATTATTATCCCCAATAACCAGTTATTACAGGTAATACCCGCCGAAACTCCCCTAC
AGGAGGCTTTTCGCGTCGCTGATGATGTGCTGCGGCAAGGGGTACAGGGGATTTCCG
ATATTATCACGATCCCCGGTCTGGTGAATGTGGATTTCGCTGATGTGCGGGCAGTGAT
GGCCGATGCGGGTTCGGCCCTAATGGGCATCGGCATCGGTTCCGGAAAATCTCGGGC
TAAGGAAGGAGCGATCGCTGCTATTTCCTCGCCGTTACTGGAATCCTCGATCGAAGG
GGCGAAAGGTGTGGTCTTTAACATCACCGGTGGCCAAGATCTAACCCTACACGAAGT
CAATGCCGCTGCGGAAATTATCTATGAAGTGGTGGATCCCAATGCTAATATCATCTTTG
GGGCG
>ST180_G
CCTGATTATTATCCCCAATAACCAGTTATTACAGGTAATACCCGCCGAAACTCCCCTAC
AGGAGGCTTTTCGCGTCGCTGATGATGTGCTGCGGCAAGGGGTACAGGGGATTTCCG
ATATTATCACGATCCCCGGTCTGGTGAATGTGGATTTCGCTGATGTGCGGGCAGTGAT
GGCCGATGCGGGTTCGGCCCTAATGGGCATCGGCATCGGTTCCGGAAAATCTCGGGC
TAAGGAAGGAGCGATCGCTGCTATTTCCTCGCCGTTACTGGAATCCTCGATCGAAGG
GGCGAAAGGTGTGGTCTTTAACATCACCGGTGGCCAAGATCTAACCCTACACGAAGT
CAATGCCGCTGCGGAAATTATCTATGAAGTGGTGGATCCCAATGCTAATATCATCTTTG
GGGCG
>ST181_J
CCTGATTATTATCCCCAATAACCAGTTATTACAGGTAATACCCGCCGAAACTCCCCTAC
AGGAGGCTTTTCGCGTCGCCGATGATGTGCTGCGGCAAGGGGTACAGGGTATCTCGG
ATATTATCACTATCCCCGGTCTGGTAAATGTGGATTTCGCCGATGTGCGGGCAGTGAT
GGCCGATGCGGGTTCGGCCCTCATGGGCATCGGCATCGGTTCCGGAAAATCTCGGGC
TAAGGAAGGTGCGATCGCGGCTATTTCCTCGCCGTTACTGGAATCCTCGATCGAAGG
GGCGAAAGGTGTGGTCTTTAACATCACTGGCGGTCAAGATCTAACCCTACACGAAGT
CAATGCCGCCGCCGAAATTATCTATGAAGTGGTGGATCCCAACGCTAATATCATCTTT
GGGGCA
>ST182_G
CCTGATTATTATCCCCAATAACCAGTTATTACAGGTAATACCCGCCGAAACTCCCCTAC
AGGAGGCTTTTCGCGTCGCTGATGATGTGCTGCGGCAAGGGGTGCAGGGGATTTCC
GATATTATCACGATCCCCGGTCTGGTGAATGTGGATTTCGCTGATGTGCGGGCAGTGA
TGGCCGATGCGGGTTCGGCCCTAATGGGCATCGGCATCGGTTCCGGAAAATCTCGGG
CTAAGGAAGGAGCGATCGCTGCTATTTCCTCGCCGTTACTGGAATCCTCGATCGAAG
GGGCGAAAGGTGTGGTCTTTAACATCACCGGTGGCCAAGATCTAACCCTACACGAA
GTCAATGCCGCTGCGGAAATTATCTATGAAGTGGTGGATCCCAATGCTAATATCATCTT
TGGGGCG
>ST183_NA
CCTGATTATTATCCCCAATAACCAGTTATTACAGGTAATACCCGCCGAAACTCCCCTAC
AGGAGGCTTTTCGCGTCGCCGATGATGTGCTGCGCCAAGGGGTGCAGGGCATCTCG
GATATTATTACTATCCCCGGTCTGGTAAATGTGGATTTCGCCGATGTGCGAGCAGTGAT
GGCCGATGCGGGTTCGGCCCTAATGGGCATCGGCATCGGTTCGGGAAAATCTCGGGC
TAAGGAAGGTGCGATCGCGGCTATCTCCTCACCGTTACTGGAATCCTCGATCGAAGG
GGCGAAAGGTGTGGTCTTTAATATCACCGGTGGTCAAGATCTAACCCTACACGAAGT
CAATGCCGCCGCCGAAATTATCTATGAAGTGGTGGATCCCAATGCTAATATTATCTTTG
GGGCA
>ST184_J
CCTGATTATTATCCCCAATAACCAGTTATTACAGGTAATACCCGCCGAAACTCCCCTAC
AGGAGGCTTTTCGCGTCGCCGATGATGTGCTGCGCCAAGGGGTACAGGGTATCTCGG
ATATTATCACTATCCCCGGTCTGGTAAATGTGGATTTCGCCGATGTGCGGGCAGTGAT
GGCCGATGCGGGTTCGGCCCTCATGGGCATCGGCATCGGTTCCGGAAAATCTCGGGC
TAAGGAAGGTGCGATCGCGGCTATTTCCTCGCCGTTACTGGAATCCTCGATCGAAGG
GGCGAAAGGTGTGGTCTTTAACATCACTGGCGGTCAAGATCTAACCCTACACGAAGT
CAATGCCGCCGCCGAAATTATCTATGAAGTGGTGGATCCCAACGCTAATATCATCTTT
GGGGCA
>ST185_A
CCTGATTATTATCCCCAATAACCAGTTATTACAGGTGATACCCGCCGACACTCCCCTAC
AGGAGGCTTTTCGGGTCGCTGATGATGTGCTGCGCCAAGGGGTACAGGGGATCTCG
GATATTATCACTATCCCCGGTCTGGTGAATGTGGATTTCGCCGATGTGCGGGCAGTGA
TGGCCGATGCGGGTTCGGCCCTAATGGGCATCGGCATCGGTTCCGGAAAATCTCGGG
CTAAGGAAGGAGCGATCGCTGCTATTTCCTCGCCGTTACTGGAATCCTCGATCGAAG
GTGCGAAAGGCGTAGTCTTTAACATCACCGGCGGTCAAGATCTCACCCTACACGAAG
TCAATGCCGCCGCCGAAATTATCTATGAAGTGGTTGATCCCAACGCTAATATCATCTTC
GGGGCA
>ST186_NA
CCTGATTATTATCCCCAATAACCAGTTATTACAGGTAATACCCGCCGACACGCCCCTAC
AGGAGGCTTTTCGCGTCGCTGATGATGTGCTGCGACAAGGGGTACAGGGGATCTCG
GATATTATCACTATCCCCGGTCTGGTGAATGTGGATTTCGCCGATGTGCGGGCAGTGA
TGGCCGATGCGGGTTCGGCCCTAATGGGCATCGGCATCGGTTCCGGAAAATCTCGGG
CTAAGGAAGGCGCAATCGCTGCTATTTCCTCGCCGTTACTGGAATCCTCGATCGAAG
GGGCGAAAGGTGTAGTCTTTAATATCACCGGGGGTCAAGATCTAACCCTACACGAAG
TCAATGCCGCCGCCGAAATTATCTATGAAGTGGTGGATCCCAACGCTAATATCATCTT
CGGGGCA
>ST187_I
CCTGATTATTATCCCCAATAACCAGTTATTACAGGTAATACCCGCCGAAACTCCCCTAC
AGGAGGCTTTTCGCGTCGCCGATGATGTGCTGCGGCAAGGGGTACAGGGTATCTCGG
ATATTATCACTATCCCCGGTCTGGTGAATGTGGATTTCGCCGATGTGCGGGCAGTGAT
GGCCGATGCGGGTTCGGCTCTAATGGGCATCGGCATCGGTTCCGGAAAATCTCGGGC
TAAGGAAGGAGCGATCGCTGCTATTTCCTCGCCGTTACTGGAATCCTCGATCGAAGG
GGCCAAAGGTGTGGTCTTTAACATTACCGGTGGTCAAGATCTAACCCTACACGAAGT
CAATGCCGCTGCCGAAATTATCTATGAAGTGGTGGATCCTAACGCTAATATCATCTTTG
GGGCA
>ST188_A
CCTGATTATTATCCCCAATAACCAGTTATTACAGGTGATACCCGCCGACACTCCCCTAC
AGGAGGCTTTTCGGGTCGCTGATGATGTGCTGCGCCAAGGGGTACAGGGGATCTCG
GATATTATCACTATCCCCGGTCTGGTGAATGTGGATTTCGCCGATGTGCGGGCAGTGA
TGGCCGATGCGGGTTCGGCCCTAATGGGCATCGGCATCGGTTCCGGAAAATCTCGGG
CTAAGGAAGGAGCGATCGCTGCTATTTCCTCGCCGTTACTGGAATCCTCGATCGAAG
GTGCGAAAGGCGTAGTCTTTAACATCACCGGCGGTCAAGATCTCACCCTACACGAAG
TCAATGCCGCCGCCGAAATTATCTATGAAGTGGTTGATCCCAACGCTAATATCATCTTC
GGGGCA
>ST189_NA
CCTGATTATTATCCCCAATAACCAGTTATTACAGGTAATACCCGCCGACACTCCCCTAC
AGGAGGCTTTTCGCGTCGCTGATGATGTGCTGCGCCAAGGGGTACAGGGGATCTCGG
ACATTATCACTATCCCCGGTCTGGTGAATGTGGATTTCGCCGATGTGCGGGCAGTGAT
GGCCGATGCGGGTTCAGCCCTAATGGGCATCGGCATCGGTTCCGGAAAATCTCGGGC
TAAGGAAGGAGCGATCGCGGCTATTTCCTCACCGTTACTGGAATCCTCGATCGAAGG
GGCGAAAGGTGTGGTCTTTAACATCACCGGCGGTCAAGATCTAACCCTACACGAAGT
CAATGCCGCCGCCGAAATTATCTATGAAGTGGTGGATCCCAACGCTAATATCATCTTT
GGGGCA
>ST190_B
CCTGATTATTATCCCCAATAACCAGTTATTACAGGTAATACCCGCCGAAACTCCCCTAC
AGGAGGCTTTTCGCGTCGCTGATGATGTGCTGCGGCAAGGGGTACAGGGTATCTCGG
ATATTATCACTATCCCCGGTCTGGTCAATGTGGATTTCGCCGATGTGCGGGCAGTGAT
GGCCGATGCGGGTTCGGCCCTAATGGGCATCGGCATCGGTTCCGGAAAATCTCGGGC
TAAGGAAGGAGCGATCGCTGCTATTTCCTCGCCGTTACTGGAATCCTCGATCGAAGG
GGCGAAAGGTGTGGTCTTTAACATCACCGGTGGTCAAGACCTAACCCTACACGAAG
TCAATGCCGCCGCCGAAATTATCTATGAAGTGGTGGATCCCAACGCTAATATCATCTT
TGGGGCA
>ST191_E
CCTGATTATTATCCCCAATAACCAGTTATTACAGGTAATACCCGCCGACACTCCCCTAC
AGGAGGCTTTTCGCGTCGCTGATGATGTGCTGCGGCAAGGGGTACAGGGGATCTCG
GATATTATCACTATCCCCGGTCTGGTAAATGTGGATTTCGCCGATGTGCGGGCAGTGA
TGGCCGATGCGGGTTCGGCCCTAATGGGCATCGGCATCGGTTCCGGAAAATCTCGGG
CTAAGGAAGGGGCGATCGCTGCTATTTCCTCGCCGTTACTGGAATCCTCGATCGAAG
GGGCGAAAGGTGTGGTCTTTAATATCACCGGCGGTCAAGATCTAACCCTACACGAAG
TCAATGCCGCCGCCGAAATTATCTATGAAGTGGTGGATCCCAACGCTAATATCATCTT
CGGGGCA
>ST192_B
CCTGATTATTATCCCCAATAACCAGTTATTACAGGTAATACCCGCCGAAACTCCCCTAC
AGGAGGCTTTTCGCGTCGCTGATGATGTGCTGCGGCAAGGGGTGCAGGGCATCTCG
GACATTATCACTATCCCCGGTCTGGTGAATGTGGATTTCGCCGATGTGCGGGCAGTAA
TGGCCGATGCGGGTTCGGCCTTAATGGGCATCGGCATCGGTTCCGGAAAATCTCGGG
CTAAGGAAGGAGCGATCGCTGCTATTTCCTCGCCGTTACTGGAATCCTCGATCGAAG
GGGCGAAAGGTGTGGTCTTTAACATCACCGGTGGTCAAGACCTAACCCTACACGAA
GTCAATGCCGCCGCCGAAATTATCTATGAAGTGGTGGATCCCAACGCTAATATCATCT
TTGGGGCA
>ST193_B
CCTGATTATTATCCCCAATAACCAGTTATTACAGGTAATACCCGCCGAAACTCCCCTAC
AGGAGGCTTTTCGCGTCGCTGATGATGTGCTGCGGCAAGGGGTGCAGGGCATCTCG
GACATTATCACTATCCCCGGTCTGGTGAATGTGGATTTCGCCGATGTGCGGGCAGTGA
TGGCCGATGCGGGTTCGGCCCTAATGGGCATCGGCATCGGTTCCGGAAAATCTCGGG
CTAAGGAAGGAGCGATCGCTGCTATTTCCTCGCCGTTACTGGAATCCTCGATCGAAG
GGGCGAAAGGTGTGGTCTTTAACATCACCGGTGGTCAAGACCTAACCCTACACGAA
GTCAATGCCGCCGCCGAAATTATCTATGAAGTGGTGGATCCCAACGCTAATATCATCT
TTGGGGCA
>ST194_A
CCTGATTATTATCCCCAATAACCAGTTATTACAGGTAATACCCGCCGACACGCCCCTAC
AGGAGGCTTTTCGCGTCGCTGATGATGTGCTGCGCCAAGGGGTACAGGGGATCTCGG
ACATTATCACTATCCCTGGTCTGGTGAATGTGGATTTCGCCGATGTGCGGGCAGTGAT
GGCCGATGCGGGTTCGGCCCTAATGGGCATCGGCATCGGTTCCGGAAAATCTCGGGC
TAAGGAAGGAGCGATCGCTGCTATTTCCTCGCCGTTACTGGAATCCTCGATCGAAGG
TGCGAAAGGCGTAGTCTTTAACATCACTGGTGGTCAAGATCTAACCCTACACGAAGT
CAATGCCGCCGCCGAAATTATCTATGAAGTGGTGGATCCCAACGCTAATATCATCTTC
GGGGCA
>ST195_B
CCTGATTATTATCCCCAATAACCAGTTATTACAGGTAATACCCGCCGAAACTCCCCTAC
AGGAGGCTTTTCGCGTCGCTGATGATGTGCTGCGGCAAGGGGTGCAGGGCATCTCG
GACATTATCACTATCCCCGGTCTGGTGAATGTGGATTTCGCCGATGTGCGGGCAGTGA
TGGCCGATGCGGGTTCGGCCCTAATGGGCATCGGCATCGGTTCCGGAAAATCTCGGG
CTAAGGAAGGAGCGATCGCTGCTATTTCCTCGCCGTTACTGGAATCCTCGATCGAAG
GGGCGAAAGGTGTGGTCTTTAACATCACCGGTGGTCAAGACCTAACCCTACACGAA
GTCAATGCCGCCGCCGAAATTATCTATGAAGTGGTGGATCCCAACGCTAATATCATCT
TTGGGGCA
>ST196_B
CCTGATTATTATCCCCAATAACCAGTTATTACAGGTAATACCCGCCGAAACTCCCCTAC
AGGAGGCTTTTCGCGTCGCTGATGATGTGCTGCGGCAAGGGGTACAGGGTATCTCGG
ATATTATCACTATCCCCGGTCTGGTCAATGTGGATTTCGCCGATGTGCGGGCAGTGAT
GGCCGATGCGGGTTCGGCCCTAATGGGCATCGGCATCGGTTCCGGAAAATCTCGGGC
TAAGGAAGGAGCGATCGCTGCTATTTCCTCGCCGTTACTGGAATCCTCGATCGAAGG
GGCGAAAGGTGTGGTCTTTAACATCACCGGTGGTCAAGACCTAACCCTACACGAAG
TCAATGCCGCCGCCGAAATTATCTATGAAGTGGTGGATCCCAACGCTAATATCATCTT
TGGGGCA
>ST197_B
CCTGATTATTATCCCCAATAACCAGTTATTACAGGTAATACCCGCCGAAACTCCCCTAC
AGGAGGCTTTTCGCGTCGCTGATGATGTGCTGCGGCAAGGGGTGCAGGGCATCTCG
GACATTATCACTATCCCCGGTCTGGTGAATGTGGATTTCGCCGATGTGCGGGCAGTAA
TGGCCGATGCGGGTTCGGCCTTAATGGGCATCGGCATCGGTTCCGGAAAATCTCGGG
CTAAGGAAGGAGCGATCGCTGCTATTTCCTCGCCGTTACTGGAATCCTCGATCGAAG
GGGCGAAAGGTGTGGTCTTTAATATCACCGGTGGTCAAGACCTAACCCTACACGAAG
TCAATGCCGCCGCCGAAATTATCTATGAAGTGGTGGATCCCAACGCTAATATCATCTT
TGGGGCA
>ST198_A
CCTGATTATTATCCCCAATAACCAGTTATTACAGGTAATACCCGCCGACACTCCCCTAC
AGGAGGCTTTTCGCGTCGCTGATGATGTGCTGCGCCAAGGGGTACAGGGGATCTCGG
ACATTATCACTATCCCCGGTCTGGTGAATGTGGATTTCGCCGATGTGCGGGCAGTGAT
GGCCGATGCGGGTTCAGCCCTAATGGGCATCGGCATCGGTTCCGGAAAATCTCGGGC
TAAGGAAGGAGCGATCGCTGCTATTTCCTCGCCGTTACTGGAATCCTCGATCGAAGG
TGCGAAAGGCGTAGTCTTTAACATCACCGGCGGTCAAGATCTAACCCTACACGAAGT
CAATGCCGCCGCCGAAATTATCTATGAAGTGGTGGATCCCAACGCTAATATCATCTTC
GGGGCA
>ST199_C
CCTGATTATTATCCCCAATAACCAGTTATTACAGGTAATACCCGCCGAAACTCCCCTAC
AGGAGGCTTTTCGCGTCGCTGATGATGTGCTGCGGCAAGGGGTACAGGGTATCTCGG
ATATTATCACTATCCCCGGTCTGGTAAATGTGGATTTCGCCGATGTGCGGGCAGTGAT
GGCCGATGCGGGTTCGGCCCTAATGGGCATCGGCATCGGTTCCGGAAAATCTCGGGC
TAAGGAAGGAGCGACCGCAGCTATTTCCTCGCCGTTACTGGAATCCTCGATCGAAGG
TGCGAAAGGCGTAGTCTTTAACATCACCGGCGGTCAAGATCTAACCCTACACGAAGT
CAATGCCGCCGCCGAAATTATCTATGAAGTGGTGGATCCCAACGCTAATATCATCTTC
GGGGCA
>ST200_NA
CCTGATTATTATCCCCAATAACCAGTTATTACAGGTAATACCCGCCGAAACTCCCCTAC
AGGAGGCTTTTCGGGTCGCCGATGATGTGCTGCGCCAAGGGGTACAGGGCATCTCG
GATATTATCACTATCCCCGGTCTGGTAAATGTGGATTTCGCCGATGTGCGGGCAGTGA
TGGCCGATGCAGGCTCGGCCCTAATGGGCATCGGCATCGGTTCCGGAAAATCTCGGG
CTAAGGAAGGAGCGATCGCTGCTATTTCCTCGCCGTTACTGGAATCCTCGATCGAAG
GGGCGAAAGGTGTAGTCTTTAACATCACCGGTGGTCAAGATCTAACCCTACATGAAG
TCAATGCCGCCGCAGAAATTATCTATGAAGTGGTGGATCCCAACGCTAATATCATCTT
TGGGGCA
>ST201_C
CCTGATTATTATCCCCAATAACCAGTTATTACAGGTAATACCCGCCGAAACTCCCCTAC
AGGAGGCTTTTCGCGTCGCTGATGATGTGCTGCGGCAAGGGGTACAGGGTATCTCGG
ATATTATCACTATCCCCGGTCTGGTAAATGTGGATTTCGCCGATGTGCGGGCAGTGAT
GGCCGATGCGGGTTCGGCCCTAATGGGCATCGGCATCGGTTCCGGAAAATCTCGGGC
TAAGGAAGGAGCGACCGCAGCTATTTCCTCGCCGTTACTGGAATCCTCGATCGAAGG
TGCGAAAGGCGTAGTCTTTAACATCACCGGCGGTCAAGATCTAACCCTACACGAAGT
CAATGCCGCCGCCGAAATTATCTATGAAGTGGTGGATCCCAACGCTAATATCATCTTC
GGGGCA
>ST202_A
CCTGATTATTATCCCCAATAACCAGTTATTACAGGTGATACCCGCCGACACTCCCCTAC
AGGAGGCTTTTCGGGTCGCTGATGATGTGCTGCGCCAAGGGGTACAGGGGATCTCG
GATATTATCACTATCCCCGGTCTGGTGAATGTGGATTTCGCCGATGTGCGGGCAGTGA
TGGCCGATGCGGGTTCGGCCCTAATGGGCATCGGCATCGGTTCCGGAAAATCTCGGG
CTAAGGAAGGAGCGATCGCTGCTATTTCCTCGCCGTTACTGGAATCCTCGATCGAAG
GTGCGAAAGGCGTAGTCTTTAACATCACCGGCGGTCAAGATCTCACCCTACACGAAG
TCAATGCCGCCGCCGAAATTATCTATGAAGTGGTTGATCCCAACGCTAATATCATCTTC
GGGGCA
>ST203_A
CCTGATTATTATCCCCAATAACCAGTTATTACAGGTAATACCCGCCGACACTCCCCTAC
AGGAGGCTTTTCGCGTCGCTGATGATGTGCTGCGACAAGGGGTACAGGGGATCTCG
GACATTATCACTATCCCCGGTCTGGTGAATGTGGATTTCGCCGATGTGCGGGCAGTGA
TGGCCGATGCGGGTTCGGCCCTAATGGGCATCGGCATCGGTTCCGGAAAATCTCGGG
CGAAGGAAGGAGCGATCGCTGCTATTTCCTCGCCCTTACTGGAATCCTCGATCGAAG
GGGCCAAAGGCGTAGTCTTTAACATCACTGGTGGTCAAGATCTAACCCTACACGAAG
TCAATGCCGCCGCCGAAATTATCTATGAAGTGGTGGATCCCAACGCTAATATCATCTT
CGGGGCA
>ST204_A
CCTGATTATTATCCCCAATAACCAGTTATTACAGGTAATACCCGCCGACACGCCCCTAC
AGGAGGCTTTTCGCGTCGCTGATGATGTGCTGCGCCAAGGGGTACAGGGGATCTCGG
ACATTATCACTATCCCTGGTCTGGTGAATGTGGATTTCGCCGATGTGCGGGCAGTGAT
GGCCGATGCGGGTTCGGCCCTAATGGGCATCGGCATCGGTTCCGGAAAATCTCGGGC
TAAGGAAGGAGCGATCGCTGCTATTTCCTCGCCGTTACTGGAATCCTCGATCGAAGG
TGCGAAAGGCGTAGTCTTTAACATCACTGGTGGTCAAGATCTAACCCTACACGAAGT
CAATGCCGCCGCCGAAATTATCTATGAAGTGGTGGATCCCAACGCTAATATCATCTTC
GGGGCA
>ST205_X
CCTGATTATTATCCCCAATAACCAGTTATTACAGGTAATACCCGCCGACACTCCCCTAC
AGGAGGCTTTTCGGGTCGCTGATGATGTGCTGCGGCAAGGGGTACAGGGTATCTCGG
ATATTATCACTATCCCCGGTCTGGTAAATGTGGATTTCGCCGATGTGCGGGCAGTGAT
GGCCGATGCGGGTTCGGCCCTAATGGGCATCGGCATCGGTTCGGGAAAATCTCGGGC
TAAGGAAGGCGCGATCGCGGCTATATCCTCACCGTTACTGGAATCCTCGATCGAAGG
GGCGAAAGGCGTAGTCTTTAACATCACCGGCGGTCAAGATCTAACCCTACACGAAGT
CAATGCCGCCGCCGAAATTATCTATGAAGTGGTGGATCCCAACGCTAATATCATCTTT
GGGGCA
>ST206_X
CCTGATTATTATCCCCAATAACCAGTTATTACAGGTAATACCCGCCGACACTCCCCTAC
AGGAGGCTTTTCGGGTCGCTGATGATGTGCTGCGGCAAGGGGTACAGGGTATCTCGG
ATATTATCACTATCCCCGGTCTGGTAAATGTGGATTTCGCCGATGTGCGGGCAGTGAT
GGCCGATGCGGGTTCGGCCCTAATGGGCATCGGCATCGGTTCGGGAAAATCTCGGGC
TAAGGAAGGCGCGATCGCGGCTATATCCTCACCGTTACTGGAATCCTCGATCGAAGG
GGCGAAAGGCGTAGTCTTTAACATCACCGGCGGTCAAGATCTAACCCTACACGAAGT
CAATGCCGCCGCCGAAATTATCTATGAAGTGGTGGATCCCAACGCTAATATCATCTTT
GGGGCA
>ST207_NA
CCTGATCATTATCCCCAATAACCAGTTATTACAGGTAATACCCGCCGAAACTCCCCTA
CAGGAGGCTTTTCGCGTCGCTGATGATGTGCTGCGGCAAGGGGTACAGGGTATCTCG
GATATTATCACTATCCCCGGTCTGGTGAATGTGGATTTCGCCGATGTGCGGGCAGTAA
TGGCCGATGCGGGTTCGGCCCTAATGGGCATCGGCATCGGTTCGGGAAAATCTCGGG
CTAAGGAAGGGGCGGTCGCCGCTATTTCCTCACCGTTACTGGAATCCTCGATCGAAG
GGGCGAAAGGTGTGGTCTTTAACATTACCGGTGGTCAAGATCTAACCCTACACGAAG
TCAATGCCGCCGCCGAAATTATCTATGAAGTGGTGGATCCTAACGCTAATATCATCTTT
GGGGCA
>ST208_J
CCTGATTATTATCCCCAATAACCAGTTATTACAGGTAATACCCGCCGAAACTCCCCTAC
AGGAGGCTTTTCGCGTCGCCGATGATGTGCTGCGGCAAGGGGTACAGGGTATCTCGG
ATATTATCACTATCCCCGGTCTGGTAAATGTGGATTTCGCCGATGTGCGGGCAGTGAT
GGCCGATGCGGGTTCGGCCCTCATGGGCATCGGCATCGGTTCCGGAAAATCTCGGGC
TAAGGAAGGTGCGATCGCGGCTATTTCCTCGCCGTTACTGGAATCCTCGATCGAAGG
GGCGAAAGGTGTGGTCTTTAACATCACTGGCGGTCAAGATCTAACCCTACACGAAGT
CAATGCCGCCGCCGAAATTATCTATGAAGTGGTGGATCCCAACGCTAATATCATCTTT
GGGGCA
>ST209_NA
CCTGATTATTATCCCCAATAACCAGTTATTACAGGTAATACCCGCCGACACTCCCCTAC
AGGAGGCTTTTCGCGTCGCTGATGATGTGCTGCGCCAAGGGGTACAGGGGATCTCGG
ACATTATCACTATCCCCGGTCTGGTGAATGTGGATTTCGCCGATGTGCGGGCAGTGAT
GGCCGATGCGGGTTCAGCCCTAATGGGCATCGGCATCGGTTCCGGAAAATCTCGGGC
TAAGGAAGGAGCGATCGCGGCTATTTCCTCACCGTTACTGGAATCCTCGATCGAAGG
GGCGAAAGGTGTGGTCTTTAACATCACCGGCGGTCAAGATCTAACCCTACACGAAGT
CAATGCCGCCGCCGAAATTATCTATGAAGTGGTGGATCCCAACGCTAATATCATCTTT
GGGGCA
>ST210_H
CCTGATTATTATCCCCAATAACCAGTTATTACAGGTAATACCCGCCGAAACTCCCCTAC
AGGAGGCTTTTCGCGTCGCCGATGATGTGCTGCGGCAAGGGGTACAGGGTATCTCGG
ATATTATCACTATCCCCGGTCTGGTGAATGTGGATTTCGCCGATGTGCGGGCAGTGAT
GGCCGATGCGGGTTCAGCCCTAATGGGCATCGGCATCGGTTCCGGAAAATCTCGGGC
TAAGGAAGGAGCGATCGCGGCTATATCCTCACCGTTACTGGAATCCTCGATCGAAGG
GGCGAAAGGTGTGGTCTTTAACATCACTGGTGGTCAAGACCTAACCCTACACGAAGT
CAATGCCGCCGCTGAAATTATCTATGAGGTGGTTGATCCCAACGCTAATATCATCTTTG
GGGCA
>ST211_NA
CCTGATTATTATCCCCAATAACCAGTTATTACAGGTAATACCCGCCGAAACTCCCCTAC
AGGAGGCTTTTCGCGTCGCTGATGATGTGCTGCGGCAAGGGGTACAGGGTATCTCGG
ATATTATCACTATCCCCGGTCTGGTGAATGTGGATTTCGCTGATGTGCGGGCAGTGAT
GGCCGATGCGGGTTCGGCCCTAATGGGCATCGGCATCGGTTCCGGAAAATCTCGGGC
TAAGGAAGGAGCGATCGCGGCTATATCCTCACCGTTACTGGAATCCTCGATCGAAGG
GGCGAAAGGTGTAGTCTTTAACATCACCGGTGGTCAAGATCTAACCCTACATGAAGT
CAATGCCGCCGCCGAAATTATCTATGAAGTAGTTGATCCCAACGCTAATATCATCTTTG
GGGCA
>ST212_G
CCTGATTATTATCCCCAATAACCAGTTATTACAGGTAATACCCGCCGAAACTCCCCTAC
AGGAGGCTTTTCGCGTCGCTGATGATGTGCTGCGGCAAGGGGTGCAGGGGATTTCC
GATATTATCACGATCCCCGGTCTGGTGAATGTGGATTTCGCTGATGTGCGGGCAGTGA
TGGCCGATGCGGGTTCGGCCCTAATGGGCATCGGCATCGGTTCCGGAAAATCTCGGG
CTAAGGAAGGAGCGATCGCTGCTATTTCCTCGCCGTTACTGGAATCCTCGATCGAAG
GGGCGAAAGGTGTGGTCTTTAACATCACCGGTGGCCAAGATCTAACCCTACACGAA
GTCAATGCCGCTGCGGAAATTATCTATGAAGTGGTGGATCCCAATGCTAATATCATCTT
TGGGGCG
>ST213_G
CCTGATTATTATCCCCAATAACCAGTTATTACAGGTAATACCCGCCGAAACTCCCCTAC
AGGAGGCTTTTCGCGTCGCTGATGATGTGCTGCGGCAAGGGGTGCAGGGGATTTCC
GATATTATCACGATCCCCGGTCTGGTGAATGTGGATTTCGCTGATGTGCGGGCAGTGA
TGGCCGATGCGGGTTCGGCCCTAATGGGCATCGGCATCGGTTCCGGAAAATCTCGGG
CTAAGGAAGGAGCGATCGCTGCTATTTCCTCGCCGTTACTGGAATCCTCGATCGAAG
GGGCGAAAGGTGTGGTCTTTAACATCACCGGTGGCCAAGATCTAACCCTACACGAA
GTCAATGCCGCTGCGGAAATTATCTATGAAGTGGTGGATCCCAATGCTAATATCATCTT
TGGGGCG
>ST214_A
CCTGATTATTATCCCCAATAACCAGTTATTACAGGTAATACCCGCCGACACTCCCCTAC
AGGAGGCTTTTCGCGTCGCTGATGATGTGCTGCGACAAGGGGTACAGGGGATCTCG
GACATTATCACTATCCCCGGTCTGGTGAATGTGGATTTCGCCGATGTGCGGGCAGTGA
TGGCCGATGCGGGTTCGGCCCTAATGGGCATCGGCATCGGTTCCGGAAAATCTCGGG
CGAAGGAAGGAGCGATCGCTGCTATTTCCTCGCCGTTACTGGAATCCTCGATCGAAG
GGGCCAAAGGCGTAGTCTTTAACATCACTGGTGGTCAAGATCTAACCCTACACGAAG
TCAATGCCGCCGCCGAAATTATCTATGAAGTGGTGGATCCCAACGCTAATATCATCTT
CGGGGCA
>ST215_G
CCTGATTATTATCCCCAATAACCAGTTATTACAGGTAATACCCGCCGAAACTCCCCTAC
AGGAGGCTTTTCGCGTCGCTGATGATGTGCTGCGGCAAGGGGTACAGGGGATTTCCG
ATATTATCACGATCCCCGGTCTGGTGAATGTGGATTTCGCTGATGTGCGGGCAGTGAT
GGCCGATGCGGGTTCGGCCCTAATGGGCATCGGCATCGGTTCCGGAAAATCTCGGGC
TAAGGAAGGAGCGATCGCTGCTATTTCCTCGCCGTTACTGGAATCCTCGATCGAAGG
GGCGAAAGGTGTGGTCTTTAACATCACCGGTGGCCAAGATCTAACCCTACACGAAGT
CAATGCCGCTGCGGAAATTATCTATGAAGTGGTGGATCCCAATGCTAATATCATCTTTG
GGGCG
>ST216_NA
CCTGATTATTATCCCCAATAACCAGTTATTACAGGTAATACCCGCCGAAACTCCCCTAC
AGGAGGCTTTTCGCGTCGCCGATGATGTGCTGCGCCAAGGGGTGCAGGGCATCTCG
GATATTATTACTATCCCCGGTCTGGTAAATGTGGATTTCGCCGATGTGCGAGCAGTGAT
GGCCGATGCGGGTTCGGCCCTAATGGGCATCGGCATCGGTTCGGGAAAATCTCGGGC
TAAGGAAGGTGCGATCGCGGCTATCTCCTCACCGTTACTGGAATCCTCGATCGAAGG
GGCGAAAGGTGTGGTCTTTAATATCACCGGTGGTCAAGATCTAACCCTACACGAAGT
CAATGCCGCCGCCGAAATTATCTATGAAGTGGTGGATCCCAATGCTAATATTATCTTTG
GGGCA
>ST217_G
CCTGATTATTATCCCCAATAACCAGTTATTACAGGTAATACCCGCCGAAACTCCCCTAC
AGGAGGCTTTTCGCGTCGCTGATGATGTGCTGCGGCAAGGGGTGCAGGGGATTTCC
GATATTATCACGATCCCCGGTCTGGTGAATGTGGATTTCGCTGATGTGCGGGCAGTGA
TGGCCGATGCGGGTTCGGCCCTAATGGGCATCGGCATCGGTTCCGGAAAATCTCGGG
CTAAGGAAGGAGCGATCGCTGCTATTTCCTCGCCGTTACTGGAATCCTCGATCGAAG
GGGCGAAAGGTGTGGTCTTTAACATCACCGGTGGCCAAGATCTAACCCTACACGAA
GTCAATGCCGCTGCGGAAATTATCTATGAAGTGGTGGATCCCAATGCTAATATCATCTT
TGGGGCG
>ST218_B
CCTGATTATTATCCCCAATAACCAGTTATTACAGGTAATACCCGCCGAAACTCCCCTAC
AGGAGGCTTTTCGCGTCGCTGATGATGTGCTGCGGCAAGGGGTGCAGGGCATCTCG
GACATTATCACTATCCCCGGTCTGGTGAATGTGGATTTCGCCGATGTGCGGGCAGTGA
TGGCCGATGCGGGTTCGGCCCTAATGGGCATCGGCATCGGTTCGGGAAAATCTCGGG
CTAAGGAAGGAGCGATCGCTGCTATTTCCTCGCCGTTACTGGAATCCTCGATCGAAG
GGGCGAAAGGTGTGGTCTTTAACATCACCGGTGGTCAAGACCTAACCCTACACGAA
GTCAATGCCGCCGCCGAAATTATCTATGAAGTGGTGGATCCCAACGCTAATATCATCT
TTGGGGCA
>ST219_G
CCTGATTATTATCCCCAATAACCAGTTATTACAGGTAATACCCGCCGAAACTCCCCTAC
AGGAGGCTTTTCGCGTCGCTGATGATGTGCTGCGGCAAGGGGTACAGGGGATTTCCG
ATATTATCACGATCCCCGGTCTGGTGAATGTGGATTTCGCTGATGTGCGGGCAGTGAT
GGCCGATGCGGGTTCGGCCCTAATGGGCATCGGCATCGGTTCCGGAAAATCTCGGGC
TAAGGAAGGAGCGATCGCTGCTATTTCCTCGCCGTTACTGGAATCCTCGATCGAAGG
GGCGAAAGGTGTGGTCTTTAACATCACCGGTGGCCAAGATCTAACCCTACACGAAGT
CAATGCCGCTGCGGAAATTATCTATGAAGTGGTGGATCCCAATGCTAATATCATCTTTG
GGGCG
>ST220_I
CCTGATTATTATCCCCAATAACCAGTTATTACAGGTAATACCCGCCGAAACTCCCCTAC
AGGAGGCTTTTCGCGTCGCCGATGATGTGCTGCGGCAAGGGGTACAGGGTATCTCGG
ATATTATCACTATCCCCGGTCTGGTGAATGTGGATTTCGCCGATGTGCGGGCAGTGAT
GGCCGATGCGGGTTCGGCTCTAATGGGCATCGGCATCGGTTCCGGAAAATCTCGGGC
TAAGGAAGGAGCGATCGCTGCTATTTCCTCGCCGTTACTGGAATCCTCGATCGAAGG
GGCCAAAGGTGTGGTCTTTAACATTACCGGTGGTCAAGATCTAACCCTACACGAAGT
CAATGCCGCTGCCGAAATTATCTATGAAGTGGTGGATCCTAACGCTAATATCATCTTTG
GGGCA
>ST221_G
CCTGATTATTATCCCCAATAACCAGTTATTACAGGTAATACCCGCCGAAACTCCCCTAC
AGGAGGCTTTTCGCGTCGCTGATGATGTGCTGCGGCAAGGGGTGCAGGGGATTTCC
GATATTATCACGATCCCCGGTCTGGTGAATGTGGATTTCGCTGATGTGCGGGCAGTGA
TGGCCGATGCGGGTTCGGCCCTAATGGGCATCGGCATCGGTTCCGGAAAATCTCGGG
CTAAGGAAGGAGCGATCGCTGCTATTTCCTCGCCGTTACTGGAATCCTCGATCGAAG
GGGCGAAAGGTGTGGTCTTTAACATCACCGGTGGCCAAGATCTAACCCTACACGAA
GTCAATGCCGCTGCGGAAATTATCTATGAAGTGGTGGATCCCAATGCTAATATCATCTT
TGGGGCG
>ST222_G
CCTGATTATTATCCCCAATAACCAGTTATTACAGGTAATACCCGCCGAAACTCCCCTAC
AGGAGGCTTTTCGCGTCGCTGATGATGTGCTGCGGCAAGGGGTGCAGGGGATTTCC
GATATTATCACGATCCCCGGTCTGGTGAATGTGGATTTCGCTGATGTGCGGGCAGTGA
TGGCCGATGCGGGTTCGGCCCTAATGGGCATCGGCATCGGTTCCGGAAAATCTCGGG
CTAAGGAAGGAGCGATCGCTGCTATTTCCTCGCCGTTACTGGAATCCTCGATCGAAG
GGGCGAAAGGTGTGGTCTTTAACATCACCGGTGGCCAAGATCTAACCCTACACGAA
GTCAATGCCGCTGCGGAAATTATCTATGAAGTGGTGGATCCCAATGCTAATATCATCTT
TGGGGCG
>ST223_G
CCTGATTATTATCCCCAATAACCAGTTATTACAGGTAATACCCGCCGAAACTCCCCTAC
AGGAGGCTTTTCGCGTCGCTGATGATGTGCTGCGGCAAGGGGTGCAGGGGATTTCC
GATATTATCACGATCCCCGGTCTGGTGAATGTGGATTTCGCTGATGTGCGGGCAGTGA
TGGCCGATGCGGGTTCGGCCCTAATGGGCATCGGCATCGGTTCCGGAAAATCTCGGG
CTAAGGAAGGAGCGATCGCTGCTATTTCCTCGCCGTTACTGGAATCCTCGATCGAAG
GGGCGAAAGGTGTGGTCTTTAACATCACCGGTGGCCAAGATCTAACCCTACACGAA
GTCAATGCCGCTGCGGAAATTATCTATGAAGTGGTGGATCCCAATGCTAATATCATCTT
TGGGGCG
>ST224_G
CCTGATTATTATCCCCAATAACCAGTTATTACAGGTAATACCCGCCGAAACTCCCCTAC
AGGAGGCTTTTCGCGTCGCTGATGATGTGCTGCGGCAAGGGGTGCAGGGGATTTCC
GATATTATCACGATCCCCGGTCTGGTGAATGTGGATTTCGCTGATGTGCGGGCAGTGA
TGGCCGATGCGGGTTCGGCCCTAATGGGCATCGGCATCGGTTCCGGAAAATCTCGGG
CTAAGGAAGGAGCGATCGCTGCTATTTCCTCGCCGTTACTGGAATCCTCGATCGAAG
GGGCGAAAGGTGTGGTCTTTAACATCACCGGTGGCCAAGATCTAACCCTACACGAA
GTCAATGCCGCTGCGGAAATTATCTATGAAGTGGTGGATCCCAATGCTAATATCATCTT
TGGGGCG
>ST225_NA
CCTGATTATTATCCCCAATAACCAGTTATTACAGGTAATACCCGCCGAAACTCCCCTAC
AGGAGGCTTTTCGCGTCGCCGATGATGTGCTGCGCCAAGGGGTGCAGGGCATCTCG
GATATTATTACTATCCCCGGTCTGGTAAATGTGGATTTCGCCGATGTGCGAGCAGTGAT
GGCCGATGCGGGTTCGGCCCTAATGGGCATCGGCATCGGTTCGGGAAAATCTCGGGC
TAAGGAAGGTGCGATCGCGGCTATCTCCTCACCGTTACTGGAATCCTCGATCGAAGG
GGCGAAAGGTGTGGTCTTTAATATCACCGGTGGTCAAGATCTAACCCTACACGAAGT
CAATGCCGCCGCCGAAATTATCTATGAAGTGGTGGATCCCAATGCTAATATTATCTTTG
GGGCA
>ST226_H
CCTGATTATTATCCCCAATAACCAGTTATTACAGGTAATACCCGCCGAAACTCCCCTAC
AGGAGGCTTTTCGCGTCGCCGATGATGTGCTGCGGCAAGGGGTACAGGGTATCTCGG
ATATTATCACTATCCCCGGTCTGGTGAATGTGGATTTCGCCGATGTGCGGGCAGTGAT
GGCCGATGCGGGTTCAGCCCTAATGGGCATCGGCATCGGTTCCGGAAAATCTCGGGC
TAAGGAAGGAGCGATCGCGGCTATATCCTCACCGTTACTGGAATCCTCGATCGAAGG
GGCGAAAGGTGTGGTCTTTAACATCACTGGTGGTCAAGACCTAACCCTACACGAAGT
CAATGCCGCCGCTGAAATTATCTATGAGGTGGTTGATCCCAACGCTAATATCATCTTTG
GGGCA
>ST227_G
CCTGATTATTATCCCCAATAACCAGTTATTACAGGTAATACCCGCCGAAACTCCCCTAC
AGGAGGCTTTTCGCGTCGCTGATGATGTGCTGCGGCAAGGGGTGCAGGGGATTTCC
GATATTATCACGATCCCCGGTCTGGTGAATGTGGATTTCGCTGATGTGCGGGCAGTGA
TGGCCGATGCGGGTTCGGCCCTAATGGGCATCGGCATCGGTTCCGGAAAATCTCGGG
CTAAGGAAGGAGCGATCGCTGCTATTTCCTCGCCGTTACTGGAATCCTCGATCGAAG
GGGCGAAAGGTGTGGTCTTTAACATCACCGGTGGCCAAGATCTAACCCTACACGAA
GTCAATGCCGCTGCGGAAATTATCTATGAAGTGGTGGATCCCAATGCTAATATCATCTT
TGGGGCG
>ST228_H
CCTGATTATTATCCCCAATAACCAGTTATTACAGGTAATACCCGCCGAAACTCCTCTAC
AGGAGGCTTTTCGCGTCGCCGATGATGTGCTGCGGCAAGGGGTACAGGGTATCTCGG
ATATTATCACTATCCCCGGTCTGGTGAATGTGGATTTCGCCGATGTGCGGGCAGTGAT
GGCCGATGCGGGTTCAGCCCTAATGGGCATCGGCATCGGTTCCGGAAAATCTCGGGC
TAAGGAAGGAGCGATCGCGGCTATATCCTCACCGTTACTGGAATCCTCGATCGAAGG
TGCGAAAGGTGTGGTCTTTAACATCACTGGTGGTCAAGACCTAACCCTACACGAAGT
CAATGCCGCCGCTGAAATTATCTATGAGGTGGTTGATCCCAACGCTAATATCATCTTTG
GGGCA
>ST229_A
CCTGATTATTATCCCCAATAACCAGTTATTACAGGTAATACCCGCCGACACTCCCCTAC
AGGAGGCTTTTCGCGTCGCTGATGATGTGCTGCGCCAAGGGGTACAGGGGATCTCGG
ACATTATCACTATCCCCGGTCTGGTGAATGTGGATTTCGCCGATGTGCGGGCAGTGAT
GGCCGATGCGGGTTCAGCCCTAATGGGCATCGGCATCGGTTCCGGAAAATCTCGGGC
TAAGGAAGGAGCGATCGCTGCTATTTCCTCGCCGTTACTGGAATCCTCGATCGAAGG
TGCGAAAGGCGTAGTCTTTAACATCACCGGTGGTCAAGATCTAACCCTACACGAAGT
CAATGCCGCCGCCGAAATTATCTATGAAGTGGTGGATCCCAACGCTAATATCATCTTC
GGGGCA
>ST230_A
CCTGATTATTATCCCCAATAACCAGTTATTACAGGTAATACCCGCCGACACTCCCCTAC
AGGAGGCTTTTCGCGTCGCTGATGATGTGCTGCGCCAAGGGGTACAGGGGATCTCGG
ACATTATCACTATCCCCGGTCTGGTGAATGTGGATTTCGCCGATGTGCGGGCAGTGAT
GGCCGATGCGGGTTCAGCCCTAATGGGCATCGGCATCGGTTCCGGAAAATCTCGGGC
TAAGGAAGGAGCGATCGCTGCTATTTCCTCGCCGTTACTGGAATCCTCGATCGAAGG
TGCGAAAGGCGTAGTCTTTAACATCACCGGTGGTCAAGATCTAACCCTACACGAAGT
CAATGCCGCCGCCGAAATTATCTATGAAGTGGTGGATCCCAACGCTAATATCATCTTC
GGGGCA
>ST231_NA
CCTGATTATTATCCCCAATAACCAGTTATTACAGGTAATACCCGCCGAAACTCCCCTAC
AGGAGGCTTTTCGCGTCGCCGATGATGTGCTGCGCCAAGGGGTGCAGGGCATCTCG
GATATTATTACTATCCCCGGTCTGGTAAATGTGGATTTCGCCGATGTGCGAGCAGTGAT
GGCCGATGCGGGTTCGGCCCTAATGGGCATCGGCATCGGTTCGGGAAAATCTCGGGC
TAAGGAAGGTGCGATCGCGGCTATCTCCTCACCGTTACTGGAATCCTCGATCGAAGG
GGCGAAAGGTGTGGTCTTTAATATCACCGGTGGTCAAGATCTAACCCTACACGAAGT
CAATGCCGCCGCCGAAATTATCTATGAAGTGGTGGATCCCAATGCTAATATTATCTTTG
GGGCA
>ST232_J
CCTGATTATTATCCCCAATAACCAGTTATTACAGGTAATACCCGCCGAAACTCCCCTAC
AGGAGGCTTTTCGCGTCGCTGATGATGTGCTGCGGCAAGGGGTACAGGGTATCTCGG
ATATTATCACTATCCCCGGTCTGGTAAATGTGGATTTCGCCGATGTGCGGGCAGTGAT
GGCCGATGCGGGTTCGGCCCTCATGGGCATCGGCATCGGTTCCGGAAAATCTCGGGC
TAAGGAAGGTGCGATCGCGGCTATTTCCTCGCCGTTACTGGAATCCTCGATCGAAGG
GGCGAAAGGTGTGGTCTTTAACATCACTGGCGGTCAAGATCTAACCCTACACGAAGT
CAATGCCGCCGCCGAAATTATCTATGAAGTGGTGGATCCCAACGCTAATATCATCTTT
GGGGCA
>ST233_NA
CCTGATTATTATCCCCAATAACCAGTTATTACAGGTAATACCCGCCGAAACTCCCCTAC
AGGAGGCTTTTCGCGTCGCCGATGATGTGCTGCGGCAAGGGGTACAGGGTATCTCGG
ATATTATCACTATCCCCGGTCTAGTGAATGTGGATTTCGCTGATGTGCGGGCAGTGAT
GGCCGATGCGGGTTCGGCCCTAATGGGCATCGGCATCGGTTCCGGAAAATCTCGGGC
TAAGGAAGGAGCGATCGCTGCTATTTCCTCGCCGTTACTGGAATCCTCGATCGAAGG
GGCGAAAGGTGTAGTCTTTAACATCACCGGTGGTCAAGATCTAACCCTACATGAAGT
CAATGCCGCCGCCGAAATTATCTATGAAGTGGTTGATCCCAACGCTAATATCATCTTT
GGGGCA
>ST234_A
CCTGATTATTATCCCCAATAACCAGTTATTACAGGTAATACCCGCCGACACTCCCCTAC
AGGAGGCTTTTCGCGTCGCTGATGATGTGCTGCGCCAAGGGGTACAGGGGATCTCGG
ACATTATCACTATCCCCGGTCTGGTGAATGTGGATTTCGCCGATGTGCGGGCAGTGAT
GGCCGATGCGGGTTCAGCCCTAATGGGCATCGGCATCGGTTCCGGAAAATCTCGGGC
TAAGGAAGGAGCGATCGCTGCTATTTCCTCGCCGTTACTGGAATCCTCGATCGAAGG
TGCGAAAGGCGTAGTCTTTAACATCACCGGTGGTCAAGATCTAACCCTACACGAAGT
CAATGCCGCCGCCGAAATTATCTATGAAGTGGTGGATCCCAACGCTAATATCATCTTC
GGGGCA
>ST235_F
CCTGATTATTATCCCCAATAACCAGTTATTACAGGTAATACCCGCCGACACTCCCCTAC
AGGAGGCTTTTCGCGTCGCTGATGATGTGCTGCGACAAGGGGTACAGGGCATCTCGG
ACATTATCACTATCCCCGGTCTGGTAAATGTGGATTTCGCCGATGTGCGGGCAGTGAT
GGCCGATGCGGGTTCGGCCCTAATGGGCATCGGCATCGGTTCCGGAAAATCTCGGGC
GAAGGAAGGAGCGATCGCTGCTATTTCCTCGCCGTTACTGGAATCCTCGATCGAAGG
GGCGAAGGGTGTGGTCTTTAATATCACCGGCGGTCAAGATCTAACCCTACACGAAGT
CAATGCCGCCGCGGAAATTATCTATGAAGTGGTGGATCCCAATGCTAATATCATCTTT
GGGGCA
>ST236_B
CCTGATTATTATCCCCAATAACCAGTTATTACAGGTAATACCCGCCGAAACTCCCCTAC
AGGAGGCTTTTCGCGTCGCTGATGATGTGCTGCGGCAAGGGGTGCAGGGCATCTCG
GACATTATCACTATCCCCGGTCTGGTGAATGTGGATTTCGCCGATGTGCGGGCAGTGA
TGGCCGATGCGGGTTCGGCCCTAATGGGCATCGGCATCGGTTCCGGAAAATCTCGGG
CTAAGGAAGGAGCGATCGCTGCTATTTCCTCGCCGTTACTGGAATCCTCGATCGAAG
GGGCGAAAGGTGTGGTCTTTAACATCACCGGTGGTCAAGACCTAACCCTACACGAA
GTCAATGCCGCCGCCGAAATTATCTATGAAGTGGTGGATCCCAACGCTAATATCATCT
TTGGGGCA
>ST237_NA
CCTGATTATTATCCCCAATAACCAGTTATTACAGGTAATACCCGCCGAAACTCCCCTAC
AGGAGGCTTTTCGCGTCGCTGATGATGTGCTGCGGCAAGGGGTGCAGGGCATCTCG
GACATTATCACTATCCCCGGTCTGGTGAATGTGGATTTCGCCGATGTGCGGGCAGTGA
TGGCCGATGCGGGTTCGGCCCTAATGGGCATCGGCATCGGTTCCGGAAAATCTCGGG
CTAAGGAAGGAGCGATCGCTGCTATTTCCTCGCCGTTACTGGAATCCTCGATCGAAG
GGGCGAAAGGTGTGGTCTTTAACATCACCGGTGGTCAAGACCTAACCCTACACGAA
GTCAATGCCGCCGCCGAAATTATCTATGAAGTGGTGGATCCCAACGCTAATATCATCT
TTGGGGCA
>ST238_NA
CCTGATTATTATCCCCAATAACCAGTTATTACAGGTAATACCCGCCGAAACTCCCCTAC
AGGAGGCTTTTCGGGTCGCTGATGATGTGCTGCGCCAAGGGGTACAGGGCATCTCGG
ATATTATCACTATCCCCGGTCTGGTGAATGTGGATTTCGCTGATGTGCGGGCAGTGAT
GGCCGATGCGGGTTCGGCCCTAATGGGCATCGGCATCGGTTCTGGAAAATCTCGGGC
TAAGGAAGGAGCGATCGCGGCTATTTCCTCACCGTTACTGGAATCCTCGATCGAAGG
GGCGAAAGGTGTGGTCTTTAATATCACCGGTGGTCAAGATCTAACCTTACACGAAGT
CAATGCCGCCGCCGAAATTATCTATGAAGTGGTCGATCCCAACGCTAATATCATCTTT
GGGGCA
>PCC7005_ST239_B
CCTGATTATTATCCCCAATAACCAGTTATTACAGGTAATACCCGCCGAAACTCCCCTACAGGAGGCTTTTCGCGTCGCTG
ATGATGTGCTGCGGCAAGGGGTGCAGGGCATCTCGGACATTATCACTATCCCCGGTCTGGTGAATGTGGATTTCGCCGAT
GTGCGGGCAGTGATGGCCGATGCGGGTTCGGCCCTAATGGGCATCGGCATCGGTTCCGGAAAATCTCGGGCTAAGGAAGG
AGCGATCGCTGCTATTTCCTCGCCGTTACTGGAATCCTCGATCGAAGGGGCGAAAGGTGTGGTCTTTAATATCACCGGTG
GTCAAGACCTAACCCTACACGAAGTCAATGCCGCCGCCGAAATTATCTATGAAGTGGTGGATCCCAACGCTAATATCATC
TTTGGGGCA
>PCC9432_ST240_B
CCTGATTATTATCCCCAATAACCAGTTATTACAGGTAATACCCGCCGAAACTCCCCTACAGGAGGCTTTTCGCGTCGCTG
ATGATGTGCTGCGGCAAGGGGTGCAGGGCATCTCGGACATTATCACTATCCCCGGTCTGGTGAATGTGGATTTCGCCGAT
GTGCGGGCAGTGATGGCCGATGCGGGTTCGGCCCTAATGGGCATCGGCATCGGTTCCGGAAAATCTCGGGCTAAGGAAGG
AGCGATCGCTGCTATTTCCTCGCCGTTACTGGAATCCTCGATCGAAGGGGCGAAAGGTGTGGTCTTTAATATCACCGGTG
GTCAAGACCTAACCCTACACGAAGTCAATGCCGCCGCCGAAATTATCTATGAAGTGGTGGATCCCAACGCTAATATCATC
TTTGGGGCA
>PCC9443_ST241_X
CCTGATTATTATCCCCAATAACCAGTTATTACAGGTAATACCCGCCGACACTCCCCTACAGGAGGCTTTTCGGGTCGCTG
ATGATGTGCTGCGGCAAGGGGTACAGGGTATCTCGGATATTATCACTATCCCCGGTCTGGTAAATGTGGATTTCGCCGAT
GTGCGGGCAGTGATGGCCGATGCGGGTTCGGCCCTAATGGGCATCGGCATCGGTTCGGGAAAATCTCGGGCTAAGGAAGG
CGCGATCGCGGCTATATCCTCACCGTTACTGGAATCCTCGATCGAAGGGGCGAAAGGCGTAGTCTTTAACATCACCGGCG
GTCAAGATCTAACCCTACACGAAGTCAATGCCGCCGCCGAAATTATCTATGAAGTGGTGGATCCCAACGCTAATATCATC
TTTGGGGCA
>PCC9701_ST242_NA
CCTGATTATTATCCCCAATAACCAGTTATTACAGGTAATACCCGCCGAAACTCCCCTACAGGAGGCTTTTCGCGTCGCTG
ATGATGTGCTGCGCCAAGGGGTACAGGGTATCTCGGATATTATCACTATCCCCGGTCTGGTGAATGTGGATTTCGCCGAT
GTGCGGGCAGTGATGGCCGATGCGGGTTCGGCCCTAATGGGCATCGGCATCGGTTCCGGAAAATCTCGGGCTAAGGAAGG
AGCGATCGCTGCTATTTCCTCGCCGTTACTGGAATCCTCGATCGAAGGGGCCAAAGGCGTAGTCTTTAACATCACTGGTG
GTCAAGATCTAACCCTACATGAAGTCAATGCCGCCGCCGAAATTATCTATGAAGTGGTGGATCCCAACGCTAATATCATC
TTTGGGGCA
>PCC9717_ST243_A
CCTGATTAT
TATCCCCAATAACCAGTTATTACAGGTAATACCCGCCGACACGCCCCTACAGGAGGCTTTTCGCGTCGCTGATGATGTGC
TGCGCCAAGGGGTACAGGGCATCTCGGACATTATCACTATCCCTGGTCTGGTGAATGTGGATTTCGCCGATGTGCGGGCA
GTGATGGCCGATGCGGGTTCGGCCCTAATGGGCATCGGCATCGGTTCCGGAAAATCTCGGGCTAAGGAAGGAGCGATCGC
TGCTATTTCCTCGCCGTTACTGGAATCCTCGATCGAAGGTGCGAAAGGCGTAGTCTTTAACATCACTGGTGGTCAAGATC
TAACCCTACACGAAGTCAATGCCGCCGCCGAAATTATCTATGAAGTGGTGGATCCCAACGCTAATATCATCTTCGGGGCA
>PCC9806_ST244_J
CCTGATTATTATCCCCAATAACCAGTTATTACAGGTAATACCCGCCGAAACTCCCCTACAGGAGGCTTTTCGCGTCGCTG
ATGATGTGCTGCGGCAAGGGGTACAGGGTATCTCGGATATTATCACTATCCCCGGTCTGGTAAATGTGGATTTCGCCGAT
GTGCGGGCAGTGATGGCCGATGCGGGTTCGGCCCTCATGGGCATCGGCATCGGTTCCGGAAAATCTCGGGCTAAGGAAGG
TGCGATCGCGGCTATTTCCTCGCCGTTACTGGAATCCTCGATCGAAGGGGCGAAAGGTGTGGTCTTTAACATCACTGGCG
GTCAAGATCTAACCCTACACGAAGTCAATGCCGCCGCCGAAATTATCTATGAAGTGGTGGATCCCAACGCTAATATCATC
TTTGGGGCA
>PCC9807_ST245_X
CCTGATTATTATCCCCAATAACCAGTTATTACAGGTGATACCCGCCGACACTCCCCTACAGGAGGCTTTTCGGGTCGCTG
ATGATGTGCTGCGGCAAGGGGTACAGGGGATCTCGGATATTATCACTATCCCCGGTCTGGTGAATGTGGATTTCGCCGAT
GTGCGGGCAGTGATGGCCGATGCGGGTTCGGCCCTAATGGGCATCGGCATCGGTTCGGGAAAATCTCGGGCTAAGGAAGG
CGCGATCGCGGCTATTTCCTCGCCGTTACTGGAATCCTCGATCGAAGGGGCCAAAGGTGTGGTCTTTAACATTACCGGTG
GTCAAGACCTAACCCTACACGAAGTCAATGCCGCCGCCGAAATTATCTATGAAGTGGTGGATCCCAACGCTAATATCATC
TTTGGGGCA
>PCC9808_ST246_B
CCTGATTATTATCCCCAATAACCAGTTATTACAGGTAATACCCGCCGAAACTCCCCTACAGGAGGCTTTTCGCGTCGCTG
ATGATGTGCTGCGGCAAGGGGTGCAGGGCATCTCGGACATTATCACTATCCCCGGTCTGGTGAATGTGGATTTCGCCGAT
GTGCGGGCAGTAATGGCCGATGCGGGTTCGGCCTTAATGGGCATCGGCATCGGTTCCGGAAAATCTCGGGCTAAGGAAGG
AGCGATCGCTGCTATTTCCTCGCCGTTACTGGAATCCTCGATCGAAGGGGCGAAAGGTGTGGTCTTTAACATCACCGGTG
GTCAAGACCTAACCCTACACGAAGTCAATGCCGCCGCCGAAATTATCTATGAAGTGGTGGATCCCAACGCTAATATCATC
TTTGGGGCA
>PCC9809_ST247_A
CCTGATTATTATCCCCAATAACCAGTTATTACAGGTAATACCCGCCGACACTCCCCTACAGGAGGCTTTTCGCGTCGCTG
ATGATGTGCTGCGCCAAGGGGTACAGGGGATCTCGGACATTATCACTATCCCCGGTCTGGTGAATGTGGATTTCGCCGAT
GTGCGGGCAGTGATGGCCGATGCGGGTTCAGCCCTAATGGGCATCGGCATCGGTTCCGGAAAATCTCGGGCTAAGGAAGG
AGCGATCGCTGCTATTTCCTCGCCGTTACTGGAATCCTCGATCGAAGGTGCGAAAGGCGTAGTCTTTAACATCACCGGTG
GTCAAGATCTAACCCTACACGAAGTCAATGCCGCCGCCGAAATTATCTATGAAGTGGTGGATCCCAACGCTAATATCATC
TTCGGGGCA
>T1_4_ST248_NA
CCTGATTATTATCCCCAATAACCAGTTATTACAGGTAATACCCGCCGAAACTCCCCTACAGGAGGCTTTTCGGGTCGCCG
ATGATGTGCTGCGCCAAGGGGTACAGGGCATCTCGGATATTATCACTATCCCCGGTCTGGTGAATGTGGATTTCGCCGAT
GTGCGGGCAGTGATGGCCGATGCGGGTTCAGCCCTAATGGGCATCGGCATCGGTTCCGGAAAATCTCGGGCTAAGGAAGG
AGCGATCGCGGCTATATCCTCACCGTTACTGGAATCCTCGATCGAAGGGGCGAAAGGTGTGGTCTTTAACATCACTGGTG
GTCAAGACCTAACCCTACACGAAGTCAATGCCGCCGCTGAAATTATCTATGAGGTGGTTGATCCCAACGCTAATATCATC
TTTGGGGCA
>TAIHU98_ST249_B
CCTGATTATTATCCCCAATAACCAGTTATTACAGGTAATACCCGCCGAAACTCCCCTACAGGAGGCTTTTCGCGTCGCTG
ATGATGTGCTGCGGCAAGGGGTGCAGGGCATCTCGGACATTATCACTATCCCCGGTCTGGTGAATGTGGATTTCGCCGAT
GTGCGGGCAGTGATGGCCGATGCGGGTTCGGCCCTAATGGGCATCGGCATCGGTTCCGGAAAATCTCGGGCTAAGGAAGG
AGCGATCGCTGCTATTTCCTCGCCGTTACTGGAATCCTCGATCGAAGGGGCGAAAGGTGTGGTCTTTAACATCACCGGTG
GTCAAGACCTAACCCTACACGAAGTCAATGCCGCCGCCGAAATTATCTATGAAGTGGTGGATCCCAACGCTAATATCATC
TTTGGGGCA
>160801_Abashiri_fts_clone1
CCTGATTATTATCCCCAATAACCAGTTATTACAGGTAATACCCGCCGAAACTCCCCTACAGGAGGCTTTTCGCGTCGCTGATGATGTGCTGCGCCAAGGGGTACAGGGCATCTCGGACATTATCACTATCCCCGGTCTGGTGAATGTGGATTTCGCCGATGTGCGGGCAGTGATGGCCGATGCGGGTTCGGCCCTAATGGGCATCGGCATCGGTTCTGGAAAATCTCGGGCTAAGGAAGGAGCGATCGCTGCTATTTCCTCGCCGTTACTGGAATCCTCGATCGAAGGGGCGAAAGGCGTAGTCTTTAACATCACCGGTGGTCAAGATCTAACCCTACACGAAGTCAATGCCGCCGCCGAAATTATCTATGAAGTGGTGGATCCGAACGCTAATATCATCTTCGGGGCA
>160801_Abashiri_fts_clone2
CCTGATTATTATCCCCAATAACCAGTTATTACAGGTAATACCCGCCGAAACTCCCCTACAGGAGGCTTTTCGCGTCGCTGATGATGTGCTGCGCCAAGGGGTACAGGGCATCTCGGACATTATCACTATCCCCGGTCTGGTGAATGTGGATTTCGCCGATGTGCGGGCAGTGATGGCCGATGCGGGTTCGGCCCTAATGGGCATCGGCATCGGTTCTGGAAAATCTCGGGCTAAGGAAGGAGCGATCGCTGCTATTTCCTCGCCGTTACTGGAATCCTCGATCGAAGGGGCGAAAGGCGTAGTCTTTAACATCACCGGTGGTCAAGATCTAACCCTACACGAAGTCAATGCCGCCGCCGAAATTATCTATGAAGTGGTGGATCCGAACGCTAATATCATCTTCGGGGCA
>160801_Abashiri_fts_clone3
CCTGATTATTATCCCCAATAACCAGTTATTACAGGTAATACCCGCCGAAACTCCCCTACAGGAGGCTTTTCGCGTCGCTGATGATGTGCTGCGCCAAGGGGTACAGGGCATCTCGGACATTATCACTATCCCCGGTCTGGTGAATGTGGATTTCGCCGATGTGCGGGCAGTGATGGCCGATGCGGGTTCGGCCCTAATGGGCATCGGCATCGGTTCTGGAAAATCTCGGGCTAAGGAAGGAGCGATCGCTGCTATTTCCTCGCCGTTACTGGAATCCTCGATCGAAGGGGCGAAAGGCGTAGTCTTTAACATCACCGGTGGTCAAGATCTAACCCTACACGAAGTCAATGCCGCCGCCGAAATTATCTATGAAGTGGTGGATCCGAACGCTAATATCATCTTCGGGGCA
>160801_Abashiri_fts_clone4
CCTGATTATTATCCCCAATAACCAGTTATTACAGGTAATACCCGCCGAAACTCCCCTACAGGAGGCTTTTCGCGTCGCTGATGATGTGCTGCGCCAAGGGGTACAGGGCATCTCGGACATTATCACTATCCCCGGTCTGGTGAATGTGGATTTCGCCGATGTGCGGGCAGTGATGGCCGATGCGGGTTCGGCCCTAATGGGCATCGGCATCGGTTCTGGAAAATCTCGGGCTAAGGAAGGAGCGATCGCTGCTATTTCCTCGCCGTTACTGGAATCCTCGATCGAAGGGGCGAAAGGCGTAGTCTTTAACATCACCGGTGGTCAAGATCTAACCCTACACGAAGTCAATGCCGCCGCCGAAATTATCTATGAAGTGGTGGATCCGAACGCTAATATCATCTTCGGGGCA
>160801_Abashiri_fts_clone5
CCTGATTATTATCCCCAATAACCAGTTATTACAGGTAATACCCGCCGAAACTCCCCTACAGGAGGCTTTTCGCGTCGCTGATGATGTGCTGCGCCAAGGGGTACAGGGCATCTCGGACATTATCACTATCCCCGGTCTGGTGAATGTGGATTTCGCCGATGTGCGGGCAGTGATGGCCGATGCGGGTTCGGCCCTAATGGGCATCGGCATCGGTTCTGGAAAATCTCGGGCTAAGGAAGGAGCGATCGCTGCTATTTCCTCGCCGTTACTGGAATCCTCGATCGAAGGGGCGAAAGGCGTAGTCTTTAACATCACCGGTGGTCAAGATCTAACCCTACACGAAGTCAATGCCGCCGCCGAAATTATCTATGAAGTGGTGGATCCGAACGCTAATATCATCTTCGGGGCA
>160801_Abashiri_fts_clone6
CCTGATTATTATCCCCAATAACCAGTTATTACAGGTAATACCCGCCGAAACTCCCCTACAGGAGGCTTTTCGCGTCGCTGATGATGTGCTGCGCCAAGGGGTACAGGGCATCTCGGACATTATCACTATCCCCGGTCTGGTGAATGTGGATTTCGCCGATGTGCGGGCAGTGATGGCCGATGCGGGTTCGGCCCTAATGGGCATCGGCATCGGTTCTGGAAAATCTCGGGCTAAGGAAGGAGCGATCGCTGCTATTTCCTCGCCGTTACTGGAATCCTCGATCGAAGGGGCGAAAGGCGTAGTCTTTAACATCACCGGTGGTCAAGATCTAACCCTACACGAAGTCAATGCCGCCGCCGAAATTATCTATGAAGTGGTGGATCCGAACGCTAATATCATCTTCGGGGCA
>160801_Abashiri_fts_clone7
CCTGATTATTATCCCCAATAACCAGTTATTACAGGTAATACCCGCCGAAACTCCCCTACAGGAGGCTTTTCGCGTCGCTGATGATGTGCTGCGCCAAGGGGTACAGGGCATCTCGGACATTATCACTATCCCCGGTCTGGTGAATGTGGATTTCGCCGATGTGCGGGCAGTGATGGCCGATGCGGGTTCGGCCCTAATGGGCATCGGCATCGGTTCTGGAAAATCTCGGGCTAAGGAAGGAGCGATCGCTGCTATTTCCTCGCCGTTACTGGAATCCTCGATCGAAGGGGCGAAAGGCGTAGTCTTTAACATCACCGGTGGTCAAGATCTAACCCTACACGAAGTCAATGCCGCCGCCGAAATTATCTATGAAGTGGTGGATCCGAACGCTAATATCATCTTCGGGGCA
>160801_Abashiri_fts_clone8
CCTGATTATTATCCCCAATAACCAGTTATTACAGGTAATACCCGCCGAAACTCCCCTACAGGAGGCTTTTCGCGTCGCTGATGATGTGCTGCGCCAAGGGGTACAGGGCATCTCGGACATTATCACTATCCCCGGTCTGGTGAATGTGGATTTCGCCGATGTGCGGGCAGTGATGGCCGATGCGGGTTCGGCCCTAATGGGCATCGGCATCGGTTCTGGAAAATCTCGGGCTAAGGAAGGAGCGATCGCTGCTATTTCCTCGCCGTTACTGGAATCCTCGATCGAAGGGGCGAAAGGCGTAGTCTTTAACATCACCGGTGGTCAAGATCTAACCCTACACGAAGTCAATGCCGCCGCCGAAATTATCTATGAAGTGGTGGATCCGAACGCTAATATCATCTTCGGGGCA
>160801_Abashiri_fts_clone9
CCTGATTATTATCCCCAATAACCAGTTATTACAGGTAATACCCGCCGAAACTCCCCTACAGGAGGCTTTTCGCGTCGCTGATGATGTGCTGCGCCAAGGGGTACAGGGCATCTCGGACATTATCACTATCCCCGGTCTGGTGAATGTGGATTTCGCCGATGTGCGGGCAGTGATGGCCGATGCGGGTTCGGCCCTAATGGGCATCGGCATCGGTTCTGGAAAATCTCGGGCTAAGGAAGGAGCGATCGCTGCTATTTCCTCGCCGTTACTGGAATCCTCGATCGAAGGGGCGAAAGGCGTAGTCTTTAACATCACCGGTGGTCAAGATCTAACCCTACACGAAGTCAATGCCGCCGCCGAAATTATCTATGAAGTGGTGGATCCGAACGCTAATATCATCTTCGGGGCA
>160801_Abashiri_fts_clone10
CCTGATTATTATCCCCAATAACCAGTTATTACAGGTAATACCCGCCGAAACTCCCCTACAGGAGGCTTTTCGCGTCGCTGATGATGTGCTGCGCCAAGGGGTACAGGGCATCTCGGACATTATCACTATCCCCGGTCTGGTGAATGTGGATTTCGCCGATGTGCGGGCAGTGATGGCCGATGCGGGTTCGGCCCTAATGGGCATCGGCATCGGTTCTGGAAAATCTCGGGCTAAGGAAGGAGCGATCGCTGCTATTTCCTCGCCGTTACTGGAATCCTCGATCGAAGGGGCGAAAGGCGTAGTCTTTAACATCACCGGTGGTCAAGATCTAACCCTACACGAAGTCAATGCCGCCGCCGAAATTATCTATGAAGTGGTGGATCCGAACGCTAATATCATCTTCGGGGCA
>160801_Abashiri_fts_clone11
CCTGATTATTATCCCCAATAACCAGTTATTACAGGTAATACCCGCCGAAACTCCCCTACAGGAGGCTTTTCGCGTCGCTGATGATGTGCTGCGCCAAGGGGTACAGGGCATCTCGGACATTATCACTATCCCCGGTCTGGTGAATGTGGATTTCGCCGATGTGCGGGCAGTGATGGCCGATGCGGGTTCGGCCCTAATGGGCATCGGCATCGGTTCTGGAAAATCTCGGGCTAAGGAAGGAGCGATCGCTGCTATTTCCTCGCCGTTACTGGAATCCTCGATCGAAGGGGCGAAAGGCGTAGTCTTTAACATCACCGGTGGTCAAGATCTAACCCTACACGAAGTCAATGCCGCCGCCGAAATTATCTATGAAGTGGTGGATCCGAACGCTAATATCATCTTCGGGGCA
>160801_Abashiri_fts_clone12
CCTGATTATTATCCCCAATAACCAGTTATTACAGGTAATACCCGCCGAAACTCCCCTACAGGAGGCTTTTCGCGTCGCTGATGATGTGCTGCGCCAAGGGGTACAGGGCATCTCGGACATTATCACTATCCCCGGTCTGGTGAATGTGGATTTCGCCGATGTGCGGGCAGTGATGGCCGATGCGGGTTCGGCCCTAATGGGCATCGGCATCGGTTCTGGAAAATCTCGGGCTAAGGAAGGAGCGATCGCTGCTATTTCCTCGCCGTTACTGGAATCCTCGATCGAAGGGGCGAAAGGCGTAGTCTTTAACATCACCGGTGGTCAAGATCTAACCCTACACGAAGTCAATGCCGCCGCCGAAATTATCTATGAAGTGGTGGATCCGAACGCTAATATCATCTTCGGGGCA
>160801_Abashiri_fts_clone13
CCTGATTATTATCCCCAATAACCAGTTATTACAGGTAATACCCGCCGAAACTCCCCTACAGGAGGCTTTTCGCGTCGCTGATGATGTGCTGCGCCAAGGGGTACAGGGCATCTCGGACATTATCACTATCCCCGGTCTGGTGAATGTGGATTTCGCCGATGTGCGGGCAGTGATGGCCGATGCGGGTTCGGCCCTAATGGGCATCGGCATCGGTTCTGGAAAATCTCGGGCTAAGGAAGGAGCGATCGCTGCTATTTCCTCGCCGTTACTGGAATCCTCGATCGAAGGGGCGAAAGGCGTAGTCTTTAACATCACCGGTGGTCAAGATCTAACCCTACACGAAGTCAATGCCGCCGCCGAAATTATCTATGAAGTGGTGGATCCGAACGCTAATATCATCTTCGGGGCA
>160801_Abashiri_fts_clone14
CCTGATTATTATCCCCAATAACCAGTTATTACAGGTAATACCCGCCGAAACTCCCCTACAGGAGGCTTTTCGCGTCGCTGATGATGTGCTGCGCCAAGGGGTACAGGGCATCTCGGACATTATCACTATCCCCGGTCTGGTGAATGTGGATTTCGCCGATGTGCGGGCAGTGATGGCCGATGCGGGTTCGGCCCTAATGGGCATCGGCATCGGTTCTGGAAAATCTCGGGCTAAGGAAGGAGCGATCGCTGCTATTTCCTCGCCGTTACTGGAATCCTCGATCGAAGGGGCGAAAGGCGTAGTCTTTAACATCACCGGTGGTCAAGATCTAACCCTACACGAAGTCAATGCCGCCGCCGAAATTATCTATGAAGTGGTGGATCCGAACGCTAATATCATCTTCGGGGCA
>160801_Abashiri_fts_clone15
CCTGATTATTATCCCCAATAACCAGTTATTACAGGTAATACCCGCCGAAACTCCCCTACAGGAGGCTTTTCGCGTCGCTGATGATGTGCTGCGCCAAGGGGTACAGGGCATCTCGGACATTATCACTATCCCCGGTCTGGTGAATGTGGATTTCGCCGATGTGCGGGCAGTGATGGCCGATGCGGGTTCGGCCCTAATGGGCATCGGCATCGGTTCTGGAAAATCTCGGGCTAAGGAAGGAGCGATCGCTGCTATTTCCTCGCCGTTACTGGAATCCTCGATCGAAGGGGCGAAAGGCGTAGTCTTTAACATCACCGGTGGTCAAGATCTAACCCTACACGAAGTCAATGCCGCCGCCGAAATTATCTATGAAGTGGTGGATCCGAACGCTAATATCATCTTCGGGGCA
>160801_Abashiri_fts_clone16
CCTGATTATTATCCCCAATAACCAGTTATTACAGGTAATACCCGCCGAAACTCCCCTACAGGAGGCTTTTCGCGTCGCTGATGATGTGCTGCGCCAAGGGGTACAGGGCATCTCGGACATTATCACTATCCCCGGTCTGGTGAATGTGGATTTCGCCGATGTGCGGGCAGTGATGGCCGATGCGGGTTCGGCCCTAATGGGCATCGGCATCGGTTCTGGAAAATCTCGGGCTAAGGAAGGAGCGATCGCTGCTATTTCCTCGCCGTTACTGGAATCCTCGATCGAAGGGGCGAAAGGCGTAGTCTTTAACATCACCGGTGGTCAAGATCTAACCCTACACGAAGTCAATGCCGCCGCCGAAATTATCTATGAAGTGGTGGATCCGAACGCTAATATCATCTTCGGGGCA
>160801_Abashiri_fts_clone17
CCTGATTATTATCCCCAATAACCAGTTATTACAGGTAATACCCGCCGAAACTCCCCTACAGGAGGCTTTTCGCGTCGCTGATGATGTGCTGCGCCAAGGGGTACAGGGCATCTCGGACATTATCACTATCCCCGGTCTGGTGAATGTGGATTTCGCCGATGTGCGGGCAGTGATGGCCGATGCGGGTTCGGCCCTAATGGGCATCGGCATCGGTTCTGGAAAATCTCGGGCTAAGGAAGGAGCGATCGCTGCTATTTCCTCGCCGTTACTGGAATCCTCGATCGAAGGGGCGAAAGGCGTAGTCTTTAACATCACCGGTGGTCAAGATCTAACCCTACACGAAGTCAATGCCGCCGCCGAAATTATCTATGAAGTGGTGGATCCGAACGCTAATATCATCTTCGGGGCA
>160801_Abashiri_fts_clone18
CCTGATTATTATCCCCAATAACCAGTTATTACAGGTAATACCCGCCGAAACTCCCCTACAGGAGGCTTTTCGCGTCGCTGATGATGTGCTGCGCCAAGGGGTACAGGGCATCTCGGACATTATCACTATCCCCGGTCTGGTGAATGTGGATTTCGCCGATGTGCGGGCAGTGATGGCCGATGCGGGTTCGGCCCTAATGGGCATCGGCATCGGTTCTGGAAAATCTCGGGCTAAGGAAGGAGCGATCGCTGCTATTTCCTCGCCGTTACTGGAATCCTCGATCGAAGGGGCGAAAGGCGTAGTCTTTAACATCACCGGTGGTCAAGATCTAACCCTACACGAAGTCAATGCCGCCGCCGAAATTATCTATGAAGTGGTGGATCCTAACGCTAATATCATCTTCGGGGCA
>160801_Abashiri_fts_clone19
CCTGATTATTATCCCCAATAACCAGTTATTACAGGTAATACCCGCCGAAACTCCCCTACAGGAGGCTTTTCGCGTCGCTGATGATGTGCTGCGCCAAGGGGTACAGGGCATCTCGGACATTATCACTATCCCCGGTCTGGTGAATGTGGATTTCGCCGATGTGCGGGCAGTGATGGCCGATGCGGGTTCGGCCCTAATGGGCATCGGCATCGGTTCTGGAAAATCTCGGGCTAAGGAAGGAGCGATCGCTGCTATTTCCTCGCCGTTACTGGAATCCTCGATCGAAGGGGCGAAAGGCGTAGTCTTTAACATCACCGGTGGTCAAGATCTAACCCTACACGAAGTCAATGCCGCCGCCGAAATTATCTATGAAGTGGTGGATCCGAACGCTAATATCATCTTCGGGGCA
>160801_Abashiri_fts_clone20
CCTGATTATTATCCCCAATAACCAGTTATTACAGGTAATACCCGCCGAAACTCCCCTACAGGAGGCTTTTCGCGTCGCTGATGATGTGCTGCGCCAAGGGGTACAGGGCATCTCGGACATTATCACTATCCCCGGTCTGGTGAATGTGGATTTCGCCGATGTGCGGGCAGTGATGGCCGATGCGGGTTCGGCCCTAATGGGCATCGGCATCGGTTCTGGAAAATCTCGGGCTAAGGAAGGAGCGATCGCTGCTATTTCCTCGCCGTTACTGGAATCCTCGATCGAAGGGGCGAAAGGCGTAGTCTTTAACATCACCGGTGGTCAAGATCTAACCCTACACGAAGTCAATGCCGCCGCCGAAATTATCTATGAAGTGGTGGATCCGAACGCTAATATCATCTTCGGGGCA
>160801_Abashiri_fts_clone21
CCTGATTATTATCCCCAATAACCAGTTATTACAGGTAATACCCGCCGAAACTCCCCTACAGGAGGCTTTTCGCGTCGCTGATGATGTGCTGCGCCAAGGGGTACAGGGCATCTCGGACATTATCACTATCCCCGGTCTGGTGAATGTGGATTTCGCCGATGTGCGGGCAGTGATGGCCGATGCGGGTTCGGCCCTAATGGGCATCGGCATCGGTTCTGGAAAATCTCGGGCTAAGGAAGGAGCGATCGCTGCTATTTCCTCGCCGTTACTGGAATCCTCGATCGAAGGGGCGAAAGGCGTAGTCTTTAACATCACCGGTGGTCAAGATCTAACCCTACACGAAGTCAATGCCGCCGCCGAAATTATCTATGAAGTGGTGGATCCGAACGCTAATATCATCTTCGGGGCA
>160801_Abashiri_fts_clone22
CCTGATTATTATCCCCAATAACCAGTTATTACAGGTAATACCCGCCGAAACTCCCCTACAGGAGGCTTTTCGCGTCGCTGATGATGTGCTGCGCCAAGGGGTACAGGGCATCTCGGACATTATCACTATCCCCGGTCTGGTGAATGTGGATTTCGCCGATGTGCGGGCAGTGATGGCCGATGCGGGTTCGGCCCTAATGGGCATCGGCATCGGTTCTGGAAAATCTCGGGCTAAGGAAGGAGCGATCGCTGCTATTTCCTCGCCGTTACTGGAATCCTCGATCGAAGGGGCGAAAGGCGTAGTCTTTAACATCACCGGTGGTCAAGATCTAACCCTACACGAAGTCAATGCCGCCGCCGAAATTATCTATGAAGTGGTGGATCCGAACGCTAATATCATCTTCGGGGCA
>160801_Abashiri_fts_clone23
CCTGATTATTATCCCCAATAACCAGTTATTACAGGTAATACCCGCCGAAACTCCCCTACAGGAGGCTTTTCGCGTCGCTGATGATGTGCTGCGCCAAGGGGTACAGGGCATCTCGGACATTATCACTATCCCCGGTCTGGTGAATGTGGATTTCGCCGATGTGCGGGCAGTGATGGCCGATGCGGGTTCGGCCCTAATGGGCATCGGCATCGGTTCTGGAAAATCTCGGGCTAAGGAAGGAGCGATCGCTGCTATTTCCTCGCCGTTACTGGAATCCTCGATCGAAGGGGCGAAAGGCGTAGTCTTTAACATCACCGGTGGTCAAGATCTAACCCTACACGAAGTCAATGCCGCCGCCGAAATTATCTATGAAGTGGTGGATCCGAACGCTAATATCATCTTCGGGGCA
>160801_Abashiri_fts_clone24
CCTGATTATTATCCCCAATAACCAGTTATTACAGGTAATACCCGCCGAAACTCCCCTACAGGAGGCTTTTCGCGTCGCTGATGATGTGCTGCGCCAAGGGGTACAGGGCATCTCGGACATTATCACTATCCCCGGTCTGGTGAATGTGGATTTCGCCGATGTGCGGGCAGTGATGGCCGATGCGGGTTCGGCCCTAATGGGCATCGGCATCGGTTCTGGAAAATCTCGGGCTAAGGAAGGAGCGATCGCTGCTATTTCCTCGCCGTTACTGGAATCCTCGATCGAAGGGGCGAAAGGCGTAGTCTTTAACATCACCGGTGGTCAAGATCTAACCCTACACGAAGTCAATGCCGCCGCCGAAATTATCTATGAAGTGGTGGATCCGAACGCTAATATCATCTTCGGGGCA
>160801_Abashiri_fts_clone25
CCTGATTATTATCCCCAATAACCAGTTATTACAGGTAATACCCGCCGAAACTCCCCTACAGGAGGCTTTTCGCGTCGCTGATGATGTGCTGCGCCAAGGGGTACAGGGCATCTCGGACATTATCACTATCCCCGGTCTGGTGAATGTGGATTTCGCCGATGTGCGGGCAGTGATGGCCGATGCGGGTTCGGCCCTAATGGGCATCGGCATCGGTTCTGGAAAATCTCGGGCTAAGGAAGGAGCGATCGCTGCTATTTCCTCGCCGTTACTGGAATCCTCGATCGAAGGGGCGAAAGGCGTAGTCTTTAACATCACCGGTGGTCAAGATCTAACCCTACACGAAGTCAATGCCGCCGCCGAAATTATCTATGAAGTGGTGGATCCGAACGCTAATATCATCTTCGGGGCA
>160801_Abashiri_fts_clone26
CCTGATTATTATCCCCAATAACCAGTTATTACAGGTAATACCCGCCGAAACTCCCCTACAGGAGGCTTTTCGCGTCGCTGATGATGTGCTGCGCCAAGGGGTACAGGGCATCTCGGACATTATCACTATCCCCGGTCTGGTGAATGTGGATTTCGCCGATGTGCGGGCAGTGATGGCCGATGCGGGTTCGGCCCTAATGGGCATCGGCATCGGTTCTGGAAAATCTCGGGCTAAGGAAGGAGCGATCGCTGCTATTTCCTCGCCGTTACTGGAATCCTCGATCGAAGGGGCGAAAGGCGTAGTCTTTAACATCACCGGTGGTCAAGATCTAACCCTACACGAAGTCAATGCCGCCGCCGAAATTATCTATGAAGTGGTGGATCCGAACGCTAATATCATCTTCGGGGCA
>160801_Abashiri_fts_clone27
CCTGATTATTATCCCCAATAACCAGTTATTACAGGTAATACCCGCCGAAACTCCCCTACAGGAGGCTTTTCGGGTCGCCGATGATGTGCTGCGCCAAGGGGTACAGGGCATCTCGGATATTATCACTATCCCGGGTCTGGTAAATGTGGATTTCGCCGATGTGCGGGCAGTGATGGCCGATGCAGGCTCGGCCCTAATGGGCATCGGCATCGGTTCCGGAAAATCTCGGGCTAAGGAAGGAGCGATCGCTGCTATTTCCTCGCCGTTACTGGAATCCTCGATCGAAGGGGCGAAAGGTGTGGTCTTTAACATCACCGGTGGTCAAGATCTAACCTTACACGAAGTCAATGCCGCCGCGGAAATTATCTATGAAGTGGTGGATCCCAACGCTAATATCATCTTTGGGGCA
>160801_Abashiri_fts_clone28
CCTGATTATTATCCCCAATAACCAGTTATTACAGGTAATACCCGCCGAAACTCCCCTACAGGAGGCTTTTCGCGTCGCTGATGATGTGCTGCGCCAAGGGGTACAGGGCATCTCGGACATTATCACTATCCCCGGTCTGGTGAATGTGGATTTCGCCGATGTGCGGGCAGTGATGGCCGATGCGGGTTCGGCCCTAATGGGCATCGGCATCGGTTCTGGAAAATCTCGGGCTAAGGAAGGAGCGATCGCTGCTATTTCCTCGCCGTTACTGGAATCCTCGATCGAAGGGGCGAAAGGCGTAGTCTTTAACATCACCGGTGGTCAAGATCTAACCCTACACGAAGTCAATGCCGCCGCCGAAATTATCTATGAAGTGGTGGATCCGAACGCTAATATCATCTTCGGGGCA
>160801_Abashiri_fts_clone29
CCTGATTATTATCCCCAATAACCAGTTATTACAGGTAATACCCGCCGAAACTCCCCTACAGGAGGCTTTTCGCGTCGCTGATGATGTGCTGCGCCAAGGGGTACAGGGCATCTCGGACATTATCACTATCCCCGGTCTGGTGAATGTGGATTTCGCCGATGTGCGGGCAGTGATGGCCGATGCGGGTTCGGCCCTAATGGGCATCGGCATCGGTTCTGGAAAATCTCGGGCTAAGGAAGGAGCGATCGCTGCTATTTCCTCGCCGTTACTGGAATCCTCGATCGAAGGGGCGAAAGGCGTAGTCTTTAACATCACCGGTGGTCAAGATCTAACCCTACACGAAGTCAATGCCGCCGCCGAAATTATCTATGAAGTGGTGGATCCGAACGCTAATATCATCTTCGGGGCA
>160801_Abashiri_fts_clone30
CCTGATTATTATCCCCAATAACCAGTTATTACAGGTAATACCCGCCGAAACTCCCCTACAGGAGGCTTTTCGCGTCGCTGATGATGTGCTGCGCCAAGGGGTACAGGGCATCTCGGACATTATCACTATCCCCGGTCTGGTGAATGTGGATTTCGCCGATGTGCGGGCAGTGATGGCCGATGCGGGTTCGGCCCTAATGGGCATCGGCATCGGTTCTGGAAAATCTCGGGCTAAGGAAGGAGCGATCGCTGCTATTTCCTCGCCGTTACTGGAATCCTCGATCGAAGGGGCGAAAGGCGTAGTCTTTAACATCACCGGTGGTCAAGATCTAACCCTACACGAAGTCAATGCCGCCGCCGAAATTATCTATGAAGTGGTGGATCCGAACGCTAATATCATCTTCGGGGCA
>160801_Abashiri_fts_clone31
CCTGATTATTATCCCCAATAACCAGTTATTACAGGTAATACCCGCCGAAACTCCCCTACAGGAGGCTTTTCGCGTCGCTGATGATGTGCTGCGCCAAGGGGTACAGGGCATCTCGGACATTATCACTATCCCCGGTCTGGTGAATGTGGATTTCGCCGATGTGCGGGCAGTGATGGCCGATGCGGGTTCGGCCCTAATGGGCATCGGCATCGGTTCTGGAAAATCTCGGGCTAAGGAAGGAGCGATCGCTGCTATTTCCTCGCCGTTACTGGAATCCTCGATCGAAGGGGCGAAAGGCGTAGTCTTTAACATCACCGGTGGTCAAGATCTAACCCTACACGAAGTCAATGCCGCCGCCGAAATTATCTATGAAGTGGTGGATCCGAACGCTAATATCATCTTCGGGGCA
>160801_Abashiri_fts_clone32
CCTGATTATTATCCCCAATAACCAGTTATTACAGGTAATACCCGCCGAAACTCCCCTACAGGAGGCTTTTCGCGTCGCTGATGATGTGCTGCGCCAAGGGGTACAGGGCATCTCGGACATTATCACTATCCCCGGTCTGGTGAATGTGGATTTCGCCGATGTGCGGGCAGTGATGGCCGATGCGGGTTCGGCCCTAATGGGCATCGGCATCGGTTCTGGAAAATCTCGGGCTAAGGAAGGAGCGATCGCTGCTATTTCCTCGCCGTTACTGGAATCCTCGATCGAAGGGGCGAAAGGCGTAGTCTTTAACATCACCGGTGGTCAAGATCTAACCCTACACGAAGTCAATGCCGCCGCCGAAATTATCTATGAAGTGGTGGATCCGAACGCTAATATCATCTTCGGGGCA
>161030_Isahaya_fts_clone1
CCTGATTATTATCCCCAATAACCAGTTATTACAGGTAATACCCGCCGAAACTCCCCTACAGGAGGCTTTTCGCGTCGCCGATGATGTGCTGCGGCAAGGGGTACAGGGTATCTCGGATATTATCACTATCCCCGGTCTGGTGAATGTGGATTTCGCCGATGTGCGGGCAGTGATGGCCGATGCGGGTTCAGCCCTAATGGGCATCGGCATCGGTTCCGGAAAATCTCGGGCTAAGGAAGGAGCGATCGCGGCTATATCCTCACCGTTACTGGAATCCTCGATCGAAGGTGCGAAAGGTGTGGTCTTTAACATCACTGGTGGTCAAGACCTAACCCTACACGAAGTCAATGCCGCCGCTGAAATTATCTATGAGGTGGTTGATCCCAACGCTAATATCATCTTTGGGGCA
>161030_Isahaya_fts_clone2
CCTGATTATTATCCCCAATAACCAGTTATTACAGGTAATACCCGCCGACACTCCCCTACAGGAGGCTTTTCGCGTCGCTGATGATGTGCTGCGACAAGGGGTACAGGGGATCTCGGACATTATCACTATCCCCGGTCTGGTGAATGTGGATTTCGCCGATGTGCGGGCAGTGATGGCCGATGCGGGTTCGGCCCTAATGGGCATCGGCATCGGTTCCGGAAAATCTCGGGCGAAGGAAGGAGCGATCGCTGCTATTTCCTCGCCCTTACTGGAATCCTCGATCGAAGGGGCCAAAGGCGTAGTCTTTAACATCACTGGTGGTCAAGATCTAACCCTACACGAAGTCAATGCCGCCGCCGAAATTATCTATGAAGTGGTGGATCCCAACGCTAATATCATCTTCGGGGCA
>161030_Isahaya_fts_clone3
CCTGATTATTATCCCCAATAACCAGTTATTACAGGTAATACCCGCCGAAACTCCCCTACAGGAGGCTTTTCGCGTCGCCGATGATGTGCTGCGGCAAGGGGTACAGGGTATCTCGGATATTATCACTATCCCCGGTCTAGTGAATGTGGATTTCGCTGATGTGCGGGCAGTGATGGCCGATGCGGGTTCGGCCCTAATGGGCATCGGCATCGGTTCCGGAAAATCTCGGGCTAAGGAAGGAGCGATCGCTGCTATTTCCTCGCCGTTACTGGAATCCTCGATCGAAGGGGCGAAAGGTGTAGTCTTTAACATCACCGGTGGTCAAGATCTAACCCTACATGAAGTCAATGCCGCCGCCGAAATTATCTATGAAGTAGTTGATCCCAACGCTAATATCATCTTTGGGGCA
>161030_Isahaya_fts_clone4
CCTGATTATTATCCCCAATAACCAGTTATTACAGGTAATACCCGCCGACACTCCCCTACAGGAGGCTTTTCGCGTCGCTGATGATGTGCTGCGACAAGGGGTACAGGGGATCTCGGACATTATCACTATCCCCGGTCTGGTGAATGTGGATTTCGCCGATGTGCGGGCAGTGATGGCCGATGCGGGTTCGGCCCTAATGGGCATCGGCATCGGTTCCGGAAAATCTCGGGCGAAGGAAGGAGCGATCGCTGCTATTTCCTCGCCGTTACTGGAATCCTCGATCGAAGGGGCCAAAGGCGTAGTCTTTAACATCACTGGTGGTCAAGATCTAACCCTACACGAAGTCAATGCCGCCGCCGAAATTATCTATGAAGTGGTGGATCCCAACGCTAATATCATCTTCGGGGCA
>161030_Isahaya_fts_clone5
CCTGATTATTATCCCCAATAACCAGTTATTACAGGTAATACCCGCCGAAACTCCCCTACAGGAGGCTTTTCGCGTCGCTGATGATGTGCTGCGGCAAGGGGTGCAGGGCATCTCGGACATTATCACTATCCCCGGTCTGGTGAATGTGGATTTCGCCGATGTGCGGGCAGTGATGGCCGATGCGGGTTCGGCCCTAATGGGCATCGGCATCGGTTCCGGAAAATCTCGGGCTAAGGAAGGAGCGATCGCTGCTATTTCCTCGCCGTTACTGGAATCCTCGATCGAAGGGGCGAAAGGTGTGGTCTTTAACATCACCGGTGGTCAAGACCTAACCCTACACGAAGTCAATGCCGCCGCCGAAATTATCTATGAAGTGGTGGATCCCAACGCTAATATCATCTTTGGGGCA
>161030_Isahaya_fts_clone6
CCTGATTATTATCCCCAATAACCAGTTATTACAGGTGATACCCGCCGACACTCCCCTACAGGAGGCTTTTCGGGTCGCTGATGATGTGCTGCGCCAAGGGGTACAGGGGATCTCGGATATTATCACTATCCCCGGTCTGGTGAATGTGGATTTCGCCGATGTGCGGGCAGTGATGGCCGATGCGGGTTCGGCCCTAATGGGCATCGGCATCGGTTCCGGAAAATCTCGGGCTAAGGAAGGAGCGATCGCTGCTATTTCCTCGCCGTTACTGGAATCCTCGATCGAAGGTGCGAAAGGCGTAGTCTTTAACATCACCGGCGGTCAAGATCTAACCCTACACGAAGTCAATGCCGCCGCCGAAATTATCTATGAAGTGGTTGATCCCAACGCTAATATCATCTTCGGGGCA
>161030_Isahaya_fts_clone7
CCTGATTATTATCCCCAATAACCAGTTATTACAGGTAATACCCGCCGAAACTCCCCTACAGGAGGCTTTTCGCGTCGCTGATGATGTGCTGCGGCAAGGGGTGCAGGGCATCTCGGACATTATCACTATCCCCGGTCTGGTGAATGTGGATTTCGCCGATGTGCGGGCAGTGATGGCCGATGCGGGTTCGGCCCTAATGGGCATCGGCATCGGTTCCGGAAAATCTCGGGCTAAGGAAGGAGCGATCGCTGCTATTTCCTCGCCGTTACTGGAATCCTCGATCGAAGGGGCGAAAGGTGTGGTCTTTAACATCACCGGTGGTCAAGACCTAACCCTACACGAAGTCAATGCCGCCGCCGAAATTATCTATGAAGTGGTGGATCCCAACGCTAATATCATCTTTGGGGCA
>161030_Isahaya_fts_clone8
CCTGATTATTATCCCCAATAACCAGTTATTACAGGTGATACCCGCCGACACTCCCCTACAGGAGGCTTTTCGGGTCGCTGATGATGTGCTGCGCCAAGGGGTACAGGGGATCTCGGATATTATCACTATCCCCGGTCTGGTGAATGTGGATTTCGCCGATGTGCGGGCAGTGATGGCCGATGCGGGTTCGGCCCTAATGGGCATCGGCATCGGTTCCGGAAAATCTCGGGCTAAGGAAGGAGCGATCGCTGCTATTTCCTCGCCGTTACTGGAATCCTCGATCGAAGGTGCGAAAGGCGTAGTCTTTAACATCACCGGCGGTCAAGATCTAACCCTACACGAAGTCAATGCCGCCGCCGAAATTATCTATGAAGTGGTTGATCCCAACGCTAATATCATCTTCGGGGCA
>161030_Isahaya_fts_clone9
CCTGATTATTATCCCCAATAACCAGTTATTACAGGTAATACCCGCCGAAACTCCCCTACAGGAGGCTTTTCGCGTCGCCGATGATGTGCTGCGGCAAGGGGTACAGGGTATCTCGGATATTATCACTATCCCCGGTCTGGTGAATGTGGATTTCGCCGATGTGCGGGCAGTGATGGCCGATGCGGGTTCAGCCCTAATGGGCATCGGCATCGGTTCCGGAAAATCTCGGGCTAAGGAAGGAGCGATCGCGGCTATATCCTCACCGTTACTGGAATCCTCGATCGAAGGTGCGAAAGGTGTGGTCTTTAACATCACTGGTGGTCAAGACCTAACCCTACACGAAGTCAATGCCGCCGCTGAAATTATCTATGAGGTGGTTGATCCCAACGCTAATATCATCTTTGGGGCA
>161030_Isahaya_fts_clone10
CCTGATTATTATCCCCAATAACCAGTTATTACAGGTAATACCCGCCGAAACTCCCCTACAGGAGGCTTTTCGCGTCGCCGATGATGTGCTGCGGCAAGGGGTACAGGGTATCTCGGATATTATCACTATCCCCGGTCTGGTGAATGTGGATTTCGCCGATGTGCGGGCAGTGATGGCCGATGCGGGTTCAGCCCTAATGGGCATCGGCATCGGTTCCGGAAAATCTCGGGCTAAGGAAGGAGCGATCGCGGCTATATCCTCACCGTTACTGGAATCCTCGATCGAAGGTGCGAAAGGTGTGGTCTTTAACATCACTGGTGGTCAAGACCTAACCCTACACGAAGTCAATGCCGCCGCTGAAATTATCTATGAGGTGGTTGATCCCAACGCTAATATCATCTTTGGGGCA
>161030_Isahaya_fts_clone11
CCTGATTATTATCCCCAATAACCAGTTATTACAGGTAATACCCGCCGAAACTCCCCTACAGGAGGCTTTTCGCGTCGCTGATGATGTGCTGCGGCAAGGGGTGCAGGGCATCTCGGACATTATCACTATCCCCGGTCTGGTGAATGTGGATTTCGCCGATGTGCGGGCAGTGATGGCCGATGCGGGTTCGGCCCTAATGGGCATCGGCATCGGTTCCGGAAAATCTCGGGCTAAGGAAGGAGCGATCGCTGCTATTTCCTCGCCGTTACTGGAATCCTCGATCGAAGGGGCGAAAGGTGTGGTCTTTAACATCACCGGTGGTCAAGACCTAACCCTACACGAAGTCAATGCCGCCGCCGAAATTATCTATGAAGTGGTGGATCCCAACGCTAATATCATCTTTGGGGCA
>161030_Isahaya_fts_clone12
CCTGATTATTATCCCCAATAACCAGTTATTACAGGTAATACCCGCCGAAACTCCCCTACAGGAGGCTTTTCGCGTCGCCGATGATGTGCTGCGACAAGGGGTACAGGGCATCTCGGACATTATCACTATCCCCGGTCTGGTAAATGTGGATTTCGCCGATGTGCGGGCAGTGATGGCCGATGCGGGTTCGGCCCTAATGGGCATCGGCATCGGTTCCGGAAAATCTCGGGCGAAGGAAGGAGCGATCGCTGCTATTTCCTCGCCGTTACTGGAATCCTCGATCGAAGGGGCGAAAGGTGTGGTCTTTAACATCACCGGTGGTCAAGACCTAACCCTACACGAAGTCAATGCCGCCGCGGAAATTATCTATGAAGTGGTGGATCCCAACGCTAATATCATCTTTGGGGCA
>161030_Isahaya_fts_clone13
CCTGATTATTATCCCCAATAACCAGTTATTACAGGTAATACCCGCCGAAACTCCCCTACAGGAGGCTTTTCGCGTCGCTGATGATGTGCTGCGGCAAGGGGTACAGGGTATCTCGGATATTATCACTATCCCCGGTCTGGTCAATGTGGATTTCGCCGATGTGCGGGCAGTGATGGCCGATGCGGGTTCGGCCCTAATGGGCATCGGCATCGGTTCCGGAAAATCTCGGGCTAAGGAAGGAGCGATCGCTGCTATTTCCTCGCCGTTACTGGAATCCTCGATCGAAGGGGCGAAAGGTGTGGTCTTTAACATCACCGGTGGTCAAGACCTAACCCTACACGAAGTCAATGCCGCCGCCGAAATTATCTATGAAGTGGTGGATCCCAACGCTAATATCATCTTTGGGGCA
>161030_Isahaya_fts_clone14
CCTGATTATTATCCCCAATAACCAGTTATTACAGGTAATACCCGCCGAAACTCCCCTACAGGAGGCTTTTCGCGTCGCTGATGATGTGCTGCGGCAAGGGGTGCAGGGCATCTCGGACATTATCACTATCCCCGGTCTGGTGAATGTGGATTTCGCCGATGTGCGGGCAGTGATGGCCGATGCGGGTTCGGCCCTAATGGGCATCGGCATCGGTTCCGGAAAATCTCGGGCTAAGGAAGGAGCGATCGCTGCTATTTCCTCGCCGTTACTGGAATCCTCGATCGAAGGGGCGAAAGGTGTGGTCTTTAACATCACCGGTGGTCAAGACCTAACCCTACACGAAGTCAATGCCGCCGCCGAAATTATCTATGAAGTGGTGGATCCCAACGCTAATATCATCTTTGGGGCA
>161030_Isahaya_fts_clone15
CCTGATTATTATCCCCAATAACCAGTTATTACAGGTGATACCCGCCGACACTCCCCTACAGGAGGCTTTTCGGGTCGCTGATGATGTGCTGCGCCAAGGGGTACAGGGGATCTCGGATATTATCACTATCCCCGGTCTGGTGAATGTGGATTTCGCCGATGTGCGGGCAGTGATGGCCGATGCGGGTTCGGCCCTAATGGGCATCGGCATCGGTTCCGGAAAATCTCGGGCTAAGGAAGGAGCGATCGCTGCTATTTCCTCGCCGTTACTGGAATCCTCGATCGAAGGTGCGAAAGGCGTAGTCTTTAACATCACCGGCGGTCAAGATCTAACCCTACACGAAGTCAATGCCGCCGCCGAAATTATCTATGAAGTGGTTGATCCCAACGCTAATATCATCTTCGGGGCA
>161030_Isahaya_fts_clone16
CCTGATTATTATCCCCAATAACCAGTTATTACAGGTAATACCCGCCGACACTCCCCTACAGGAGGCTTTTCGCGTCGCTGATGATGTGCTGCGACAAGGGGTACAGGGGATCTCGGACATTATCACTATCCCCGGTCTGGTGAATGTGGATTTCGCCGATGTGCGGGCAGTGATGGCCGATGCGGGTTCGGCCCTAATGGGCATCGGCATCGGTTCCGGAAAATCTCGGGCGAAGGAAGGAGCGATCGCTGCTATTTCCTCGCCGTTACTGGAATCCTCGATCGAAGGGGCCAAAGGCGTAGTCTTTAACATCACTGGTGGTCAAGATCTAACCCTACACGAAGTCAATGCCGCCGCCGAAATTATCTATGAAGTGGTTGATCCCAACGCTAATATCATCTTCGGGGCA
>161030_Isahaya_fts_clone17
CCTGATTATTATCCCCAATAACCAGTTATTACAGGTAATACCCGCCGAAACTCCTCTACAGGAGGCTTTTCGCATCGCCGATGATGTGCTGCGGCAAGGGGTACAGGGTATCTCGGATATTATCACTATCCCCGGTCTGGTGAATGTGGATTTCGCCGATGTGCGGGCAGTGATGGCCGATGCGGGTTCAGCCCTAATGGGCATCGGCATCGGTTCCGGAAAATCTCGGGCTAAGGAAGGAGCGATCGCGGCTATATCCTCACCGTTACTGGAATCCTCGATCGAAGGTGCGAAAGGTGTGGTCTTTAACATCACTGGTGGTCAAGACCTAACCCTACACGAAGTCAATGCCGCCGCTGAAATTATCTATGAGGTGGTTGATCCCAACGCTAATATCATCTTTGGGGCA
>161030_Isahaya_fts_clone18
CCTGATTATTATCCCCAATAACCAGTTATTACAGGTAATACCCGCCGAAACTCCCCTACAGGAGGCTTTTCGCGTCGCTGATGATGTGCTGCGGCAAGGGGTACAGGGTATCTCGGATATTATCACTATCCCCGGTCTGGTGAATGTGGATTTCGCCGATGTGCGGGCAGTGATGGCCGATGCGGGTTCAGCCCTAATGGGCATCGGCATCGGTTCCGGAAAATCTCGGGCTAAGGAAGGAGCGATCGCGGCTATATCCTCACCGTTACTGGAATCCTCGATCGAAGGTGCGAAAGGTGTGGTCTTTAACATCACTGGTGGTCAAGACCTAACCCTACACGAAGTCAATGCCGCCGCTGAAATTATCTATGAGGTGGTTGATCCCAACGCTAATATCATCTTTGGGGCA
>161030_Isahaya_fts_clone19
CCTGATTATTATCCCCAATAACCAGTTATTACAGGTAATACCCGCCGAAACTCCTCTACAGGAGGCTTTTCGCGTCGCCGATGATGTGCTGCGGCAAGGGGTACAGGGTATCTCGGATATTATCACTATCCCCGGTCTGGTGAATGTGGATTTCGCCGATGTGCGGGCAGTGATGGCCGATGCGGGTTCAGCCCTAATGGGCATCGGCATCGGTTCCGGAAAATCTCGGGCTAAGGAAGGAGCGATCGCGGCTATATCCTCACCGTTACTGGAATCCTCGATCGAAGGTGCGAAAGGTGTGGTCTTTAACATCACTGGTGGTCAAGACCTAACCCTACACGAAGTCAATGCCGCCGCTGAAATTATCTATGAGGTGGTTGATCCCAACGCTAATATCATCTTTGGGGCA
>161030_Isahaya_fts_clone20
CCTGATTATTATCCCCAATAACCAGTTATTACAGGTAATACCCGCCGAAACTCCCCTACAGGAGGCTTTTCGCGTCGCCGATGATGTGCTGCGGCAAGGGGTACAGGGTATCTCGGATATTATCACTATCCCCGGTCTGGTGAATGTGGATTTCGCCGATGTGCGGGCAGTGATGGCCGATGCGGGTTCAGCCCTAATGGGCATCGGCATCGGTTCCGGAAAATCTCGGGCTAAGGAAGGAGCGATCGCGGCTATATCCTCACCGTTACTGGAATCCTCGATCGAAGGTGCGAAAGGTGTGGTCTTTAACATCACTGGTGGTCAAGACCTAACCCTACACGAAGTCAATGCCGCCGCTGAAATTATCTATGAGGTGGTTGATCCCAACGCTAATATCATCTTTGGGGCA
>161030_Isahaya_fts_clone21
CCTGATTATTATCCCCAATAACCAGTTATTACAGGTGATACCCGCCGACACTCCCCTACAGGAGGCTTTTCGGGTCGCTGATGATGTGCTGCGCCAAGGGGTACAGGGGATCTCGGATATTATCACTATCCCCGGTCTGGTGAATGTGGATTTCGCCGATGTGCGGGCAGTGATGGCCGATGCGGGTTCGGCCCTAATGGGCATCGGCATCGGTTCCGGAAAATCTCGGGCTAAGGAAGGAGCGATCGCTGCTATTTCCTCGCCGTTACTGGAATCCTCGATCGAAGGTGCGAAAGGCGTAGTCTTTAACATCACCGGCGGTCAAGATCTAACCCTACACGAAGTCAATGCCGCCGCCGAAATTATCTATGAAGTGGTTGATCCCAACGCTAATATCATCTTCGGGGCA
>161030_Isahaya_fts_clone22
CCTGATTATTATCCCCAATAACCAGTTATTACAGGTAATACCCGCCGAAACTCCCCTACAGGAGGCTTTTCGCGTCGCTGATGATGTGCTGCGGCAAGGGGTGCAGGGCATCTCGGACATTATCACTATCCCCGGTCTGGTGAATGTGGATTTCGCCGATGTGCGGGCAGTGATGGCCGATGCGGGTTCGGCCCTAATGGGCATCGGCATCGGTTCCGGAAAATCTCGGGCTAAGGAAGGAGCGATCGCTGCTATTTCCTCGCCGTTACTGGAATCCTCGATCGAAGGGGCGAAAGGTGTGGTCTTTAACATCACCGGTGGTCAAGACCTAACCCTACACGAAGTCAATGCCGCCGCCGAAATTATCTATGAAGTGGTGGATCCCAACGCTAATATCATCTTTGGGGCA
//
>161030_Isahaya_fts_clone23
CCTGATTATTATCCCCAATAACCAGTTATTACAGGTAATACCCGCCGAAACTCCCCTACAGGAGGCTTTTCGCGTCGCTGATGATGTGCTGCGGCAAGGGGTGCAGGGCATCTCGGACATTATCACTATCCCCGGTCTGGTGAATGTGGATTTCGCCGATGTGCGGGCAGTGATGGCCGATGCGGGTTCGGCCCTAATGGGCATCGGCATCGGTTCCGGAAAATCTCGGGCTAAGGAAGGAGCGATCGCTGCTATTTCCTCGCCGTTACTGGAATCCTCGATCGAAGGGGCGAAAGGTGTGGTCTTTAACATCACCGGTGGTCAAGACCTAACCCTACACGAAGTCAATGCCGCCGCCGAAATTATCTATGAAGTGGTGGATCCCAACGCTAATATCATCTTTGGGGCA
>161030_Isahaya_fts_clone24
CCTGATTATTATCCCCAATAACCAGTTATTACAGGTAATACCCGCCGAAACTCCCCTACAGGAGGCTTTTCGCGTCGCCGATGATGTGCTGCGGCAAGGGGTACAGGGTATCTCGGATATTATCACTATCCCCGGTCTGGTGAATGTGGATTTCGCCGATGTGCGGGCAGTGATGGCCGATGCGGGTTCAGCCCTAATGGGCATCGGCATCGGTTCCGGAAAATCTCGGGCTAAGGAAGGAGCGATCGCGGCTATATCCTCACCGTTACTGGAATCCTCGATCGAAGGTGCGAAAGGTGTGGTCTTTAACATCACTGGTGGTCAAGACCTAACCCTACACGAAGTCAATGCCGCCGCTGAAATTATCTATGAGGTGGTTGATCCCAACGCTAATATCATCTTTGGGGCA
>161030_Isahaya_fts_clone25
CCTGATTATTATCCCCAATAACCAGTTATTACAGGTAATACCCGCCGACACTCCCCTACAGGAGGCTTTTCGCGTCGCTGATGATGTGCTGCGGCAAGGGGTACAGGGGATCTCGGATATTATCACTATCCCCGGTCTGGTAAATGTGGATTTCGCCGATGTGCGGGCAGTGATGGCCGATGCGGGTTCGGCCCTAATGGGCATCGGCATCGGTTCCGGAAAATCTCGGGCTAAGGAAGGGGCGATCGCTGCTATTTCCTCGCCGTTACTGGAATCCTCGATCGAAGGGGCGAAAGGTGTGGTCTTTAATATCACCGGCGGTCAAGATCTAACCCTACACGAAGTCAATGCCGCCGCCGAAATTATCTATGAAGTGGTGGATCCCAACGCTAATATCATCTTTGGGGCA
>161030_Isahaya_fts_clone26
CCTGATTATTATCCCCAATAACCAGTTATTACAGGTAATACCCGCCGAAACTCCCCTACAGGAGGCTTTTCGCGTCGCCGATGATGTGCTGCGGCAAGGGGTACAGGGTATCTCGGATATTATCACTATCCCCGGTCTGGTGAATGTGGATTTCGCCGATGTGCGGGCAGTGATGGCCGATGCGGGTTCAGCCCTAATGGGCATCGGCATCGGTTCCGGAAAATCTCGGGCTAAGGAAGGAGCGATCGCGGCTATATCCTCACCGTTACTGGAATCCTCGATCGAAGGTGCGAAAGGTGTGGTCTTTAACATCACTGGTGGTCAAGACCTAACCCTACACGAAGTCAATGCCGCCGCTGAAATTATCTATGAGGTGGTTGATCCCAACGCTAATATCATCTTCGGGGCA
>161030_Isahaya_fts_clone27
CCTGATTATTATCCCCAATAACCAGTTATTACAGGTAATACCCGCCGAAACTCCCCTACAGGAGGCTTTTCGCGTCGCTGATGATGTGCTGCGGCAAGGGGTACAGGGCATCTCGGACATTATCACTATCCCCGGTCTGGTGAATGTGGATTTCGCCGATGTGCGGGCAGTGATGGCCGATGCGGGTTCAGCCCTAATGGGCATCGGCATCGGTTCCGGAAAATCTCGGGCTAAGGAAGGAGCGATCGCGGCTATATCCTCACCGTTACTGGAATCCTCGATCGAAGGGGCGAAAGGTGTAGTCTTTAACATCACTGGTGGTCAAGATCTAACCCTACATGAAGTCAATGCCGCCGCCGAAATTATCTATGAAGTAGTTGATCCCAACGCTAATATCATCTTTGGGGCA
>161030_Isahaya_fts_clone28
CCTGATTATTATCCCCAATAACCAGTTATTACAGGTAATACCCGCCGACACTCCCCTACAGGAGGCTTTTCGCGTCGCTGATGATGTGCTGCGACAAGGGGTACAGGGGATCTCGGACATTATCACTATCCCCGGTCTGGTGAATGTGGATTTCGCCGATGTGCGGGCAGTGATGGCCGATGCGGGTTCGGCCCTAATGGGCATCGGCATCGGTTCCGGAAAATCTCGGGCGAAGGAAGGAGCGATCGCTGCTATTTCCTCGCCGTTACTGGAATCCTCGATCGAAGGGGCCAAAGGCGTAGTCTTTAACATCACTGGTGGTCAAGATCTAACCCTACACGAAGTCAATGCCGCCGCCGAAATTATCTATGAAGTGGTTGATCCCAACGCTAATATCATCTTCGGGGCA
>161030_Isahaya_fts_clone29
CCTGATTATTATCCCCAATAACCAGTTATTACAGGTAATACCCGCCGAAACTCCTCTACAGGAGGCTTTTCGCGTCGCCGATGATGTGCTGCGGCAAGGGGTACAGGGTATCTCGGATATTATCACTATCCCCGGTCTGGTGAATGTGGATTTCGCCGATGTGCGGGCAGTGATGGCCGATGCGGGTTCAGCCCTAATGGGCATCGGCATCGGTTCCGGAAAATCTCGGGCTAAGGAAGGAGCGATCGCGGCTATATCCTCACCGTTACTGGAATCCTCGATCGAAGGTGCGAAAGGTGTGGTCTTTAACATCACTGGTGGTCAAGACCTAACCCTACACGAAGTCAATGCCGCCGCTGAAATTATCTATGAGGTGGTTGATCCCAACGCTAATATCATCTTTGGGGCA
>161030_Isahaya_fts_clone30
CCTGATTATTATCCCCAATAACCAGTTATTACAGGTAATACCCGCCGAAACTCCTCTACAGGAGGCTTTTCGCGTCGCCGATGATGTGCTGCGGCAAGGGGTACAGGGTATCTCGGATATTATCACTATCCCCGGTCTGGTGAATGTGGATTTCGCCGATGTGCGGGCAGTGATGGCCGATGCGGGTTCAGCCCTAATGGGCATCGGCATCGGTTCCGGAAAATCTCGGGCTAAGGAAGGAGCGATCGCGGCTATATCCTCACCGTTACTGGAATCCTCGATCGAAGGTGCGAAAGGTGTGGTCTTTAACATCACTGGTGGTCAAGACCTAACCCTACACGAAGTCAATGCCGCCGCTGAAATTATCTATGAGGTGGTTGATCCCAACGCTAATATCATCTTTGGGGCA
>161030_Isahaya_fts_clone31
CCTGATTATTATCCCCAATAACCAGTTATTACAGGTAATACCCGCCGAAACTCCCCTACAGGAGGCTTTTCGCGTCGCTGATGATGTGCTGCGGCAAGGGGTGCAGGGCATCTCGGACATTATCACTATCCCCGGTCTGGTGAATGTGGATTTCGCCGATGTGCGGGCAGTGATGGCCGATGCGGGTTCGGCCCTAATGGGCATCGGCATCGGTTCCGGAAAATCTCGGGCTAAGGAAGGAGCGATCGCTGCTATTTCCTCGCCGTTACTGGAATCCTCGATCGAAGGGGCGAAAGGTGTGGTCTTTAACATCACCGGTGGTCAAGACCTAACCCTACACGAAGTCAATGCCGCCGCCGAAATTATCTATGAAGTGGTGGATCCCAACGCTAATATCATCTTTGGGGCA
>161030_Isahaya_fts_clone32
CCTGATTATTATCCCCAATAACCAGTTATTACAGGTAATACCCGCCGACACTCCCCTACAGGAGGCTTTTCGCGTCGCTGATGATGTGCTGCGACAAGGGGTACAGGGGATCTCGGACATTATCACTATCCCCGGTCTGGTGAATGTGGATTTCGCCGATGTGCGGGCAGTGATGGCCGATGCGGGTTCGGCCCTAATGGGCATCGGCATCGGTTCCGGAAAATCTCGGGCGAAGGAAGGAGCGATCGCTGCTATTTCCTCGCCCTTACTGGAATCCTCGATCGAAGGGGCCAAAGGCGTAGTCTTTAACATCACTGGTGGTCAAGATCTAACCCTACACGAAGTCAATGCCGCCGCCGAAATTATCTATGAAGTGGTGGATCCCAACGCTAATATCATCTTCGGGGCA
>161030_Isahaya_fts_clone33
CCTGATTATTATCCCCAATAACCAGTTATTACAGGTAATACCCGCCGAAACTCCTCTACAGGAGGCTTTTCGCGTCGCCGATGATGTGCTGCGGCAAGGGGTACAGGGTATCTCGGATATTATCACTATCCCCGGTCTGGTGAATGTGGATTTCGCCGATGTGCGGGCAGTGATGGCCGATGCGGGTTCAGCCCTAATGGGCATCGGCATCGGTTCCGGAAAATCTCGGGCTAAGGAAGGAGCGATCGCGGCTATATCCTCACCGTTACTGGAATCCTCGATCGAAGGTGCGAAAGGTGTGGTCTTTAACATCACTGGTGGTCAAGACCTAACCCTACACGAAGTCAATGCCGCCGCTGAAATTATCTATGAGGTGGTTGATCCCAACGCTAATATCATCTTTGGGGCA
>161030_Isahaya_fts_clone34
CCTGATTATTATCCCCAATAACCAGTTATTACAGGTAATACCCGCCGAAACTCCCCTACAGGAGGCTTTTCGCGTCGCTGATGATGTGCTGCGGCAAGGGGTGCAGGGCATCTCGGACATTATCACTATCCCCGGTCTGGTGAATGTGGATTTCGCCGATGTGCGGGCAGTGATGGCCGATGCGGGTTCGGCCCTAATGGGCATCGGCATCGGTTCCGGAAAATCTCGGGCTAAGGAAGGAGCGATCGCTGCTATTTCCTCGCCGTTACTGGAATCCTCGATCGAAGGGGCGAAAGGTGTGGTCTTTAACATCACCGGTGGTCAAGACCTAACCCTACACGAAGTCAATGCCGCCGCCGAAATTATCTATGAAGTGGTGGATCCCAACGCTAATATCATCTTTGGGGCA
>161030_Isahaya_fts_clone35
CCTGATTATTATCCCCAATAACCAGTTATTACAGGTAATACCCGCCGACACTCCCCTACAGGAGGCTTTTCGCGTCGCTGATGATGTGCTGCGACAAGGGGTACAGGGGATCTCGGACATTATCACTATCCCCGGTCTGGTGAATGTGGATTTCGCCGATGTGCGGGCAGTGATGGCCGATGCGGGTTCGGCCCTAATGGGCATCGGCATCGGTTCCGGAAAATCTCGGGCGAAGGAAGGAGCGATCGCTGCTATTTCCTCGCCGTTACTGGAATCCTCGATCGAAGGGGCCAAAGGCGTAGTCTTTAACATCACTGGTGGTCAAGATCTAACCCTACACGAAGTCAATGCCGCCGCCGAAATTATCTATGAAGTGGTGGATCCCAACGCTAATATCATCTTCGGGGCA
>161030_Isahaya_fts_clone36
CCTGATTATTATCCCCAATAACCAGTTATTACAGGTAATACCCGCCGAAACTCCCCTACAGGAGGCTTTTCGCGTCGCTGATGATGTGCTGCGGCAAGGGGTGCAGGGCATCTCGGACATTATCACTATCCCCGGTCTGGTGAATGTGGATTTCGCCGATGTGCGGGCAGTGATGGCCGATGCGGGTTCGGCCCTAATGGGCATCGGCATCGGTTCCGGAAAATCTCGGGCTAAGGAAGGAGCGATCGCTGCTATTTCCTCGCCGTTACTGGAATCCTCGATCGAAGGGGCGAAAGGTGTGGTCTTTAACATCACCGGTGGTCAAGACCTAACCCTACACGAAGTCAATGCCGCCGCGGAAATTATCTATGAAGTGGTGGATCCCAACGCTAATATCATCTTTGGGGCA
>161030_Isahaya_fts_clone37
CCTGATTATTATCCCCAATAACCAGTTATTACAGGTAATACCCGCCGAAACTCCTCTACAGGAGGCTTTTCGCGTCGCCGATGATGTGCTGCGGCAAGGGGTACAGGGTATCTCGGATATTATCACTATCCCCGGTCTGGTGAATGTGGATTTCGCCGATGTGCGGGCAGTGATGGCCGATGCGGGTTCAGCCCTAATGGGCATCGGCATCGGTTCCGGAAAATCTCGGGCTAAGGAAGGAGCGATCGCGGCTATATCCTCACCGTTACTGGAATCCTCGATCGAAGGTGCGAAAGGTGTGGTCTTTAACATCACTGGTGGTCAAGACCTAACCCTACACGAAGTCAATGCCGCCGCTGAAATTATCTATGAGGTGGTTGATCCCAACGCTAATATCATCTTTGGGGCA
>161030_Isahaya_fts_clone38
CCTGATTATTATCCCCAATAACCAGTTATTACAGGTAATACCCGCCGAAACTCCCCTACAGGAGGCTTTTCGCGTCGCTGATGATGTGCTGCGGCAAGGGGTGCAGGGCATCTCGGACATTATCACTATCCCCGGTCTGGTGAATGTGGATTTCGCCGATGTGCGGGCAGTGATGGCCGATGCGGGTTCGGCCCTAATGGGCATCGGCATCGGTTCCGGAAAATCTCGGGCTAAGGAAGGAGCGATCGCTGCTATTTCCTCGCCGTTACTGGAATCCTCGATCGAAGGGGCGAAAGGTGTGGTCTTTAACATCACCGGTGGTCAAGACCTAACCCTACACGAAGTCAATGCCGCCGCCGAAATTATCTATGAAGTGGTGGATCCCAACGCTAATATCATCTTTGGGGCA
>161030_Isahaya_fts_clone39
CCTGATTATTATCCCCAATAACCAGTTATTACAGGTGATACCCGCCGACACTCCCCTACAGGAGGCTTTTCGGGTCGCTGATGATGTGCTGCGCCAAGGGGTACAGGGGATCTCGGATATTATCACTATCCCCGGTCTGGTGAATGTGGATTTCGCCGATGTGCGGGCAGTGATGGCCGATGCGGGTTCGGCCCTAATGGGCATCGGCATCGGTTCCGGAAAATCTCGGGCTAAGGAAGGAGCGATCGCTGCTATTTCCTCGCCGTTACTGGAATCCTCGATCGAAGGTGCGAAAGGCGTAGTCTTTAACATCACCGGCGGTCAAGATCTAACCCTACACGAAGTCAATGCCGCCGCCGAAATTATCTATGAAGTGGTTGATCCCAACGCTAATATCATCTTCGGGGCA
>161030_Isahaya_fts_clone40
CCTGATTATTATCCCCAATAACCAGTTATTACAGGTAATACCCGCCGAAACTCCCCTACAGGAGGCTTTTCGCGTCGCTGATGATGTGCTGCGGCAAGGGGTGCAGGGCATCTCGGACATTATCACTATCCCCGGTCTGGTGAATGTGGATTTCGCCGATGTGCGGGCAGTGATGGCCGATGCGGGTTCGGCCCTAATGGGCATCGGCATCGGTTCCGGAAAATCTCGGGCTAAGGAAGGAGCGATCGCTGCTATTTCCTCGCCGTTACTGGAATCCTCGATCGAAGGGGCGAAAGGTGTGGTCTTTAACATCACCGGTGGTCAAGACCTAACCCTACACGAAGTCAATGCCGCCGCCGAAATTATCTATGAAGTGGTGGATCCCAACGCTAATATCATCTTTGGGGCA
>161030_Isahaya_fts_clone41
CCTGATTATTATCCCCAATAACCAGTTATTACAGGTAATACCCGCCGAAACTCCCCTACAGGAGGCTTTTCGCGTCGCCGATGATGTGCTGCGGCAAGGGGTACAGGGTATCTCGGATATTATCACTATCCCCGGTCTGGTGAATGTGGATTTCGCCGATGTGCGGGCAGTGATGGCCGATGCGGGTTCAGCCCTAATGGGCATCGGCATCGGTTCCGGAAAATCTCGGGCTAAGGAAGGAGCGATCGCGGCTATATCCTCACCGTTACTGGAATCCTCGATCGAAGGTGCGAAAGGTGTGGTCTTTAACATCACTGGTGGTCAAGACCTAACCCTACACGAAGTCAATGCCGCCGCTGAAATTATCTATGAGGTGGTTGATCCCAACGCTAATATCATCTTTGGGGCA
>161030_Isahaya_fts_clone42
CCTGATTATTATCCCCAATAACCAGTTATTACAGGTAATACCCGCCGAAACTCCCCTACAGGAGGCTTTTCGCGTCGCCGATGATGTGCTGCGGCAAGGGGTACAGGGTATCTCGGATATTATCACTATCCCCGGTCTGGTGAATGTGGATTTCGCCGATGTGCGGGCAGTGATGGCCGATGCGGGTTCAGCCCTAATGGGCATCGGCATCGGTTCCGGAAAATCTCGGGCTAAGGAAGGAGCGATCGCGGCTATATCCTCACCGTTACTGGAATCCTCGATCGAAGGTGCGAAAGGTGTGGTCTTTAACATCACTGGTGGTCAAGACCTAACCCTACACGAAGTCAATGCCGCCGCTGAAATTATCTATGAGGTGGTTGATCCCAACGCTAATATCATCTTTGGGGCA
>161030_Isahaya_fts_clone43
CCTGATTATTATCCCCAATAACCAGTTATTACAGGTAATACCCGCCGAAACTCCCCTACAGGAGGCTTTTCGCGTCGCCGATGATGTGCTGCGGCAAGGGGTACAGGGTATCTCGGATATTATCACTATCCCCGGTCTGGTGAATGTGGATTTCGCCGATGTGCGGGCAGTGATGGCCGATGCGGGTTCAGCCCTAATGGGCATCGGCATCGGTTCCGGAAAATCTCGGGCTAAGGAAGGAGCGATCGCGGCTATATCCTCACCGTTACTGGAATCCTCGATCGAAGGGGCGAAAGGTGTGGTCTTTAACATCACTGGTGGTCAAGACCTAACCCTACACGAAGTCAATGCCGCCGCTGAAATTATCTATGAGGTGGTTGATCCCAACGCTAATATCATCTTTGGGGCA
>161030_Isahaya_fts_clone44
CCTGATTATTATCCCCAATAACCAGTTATTACAGGTAATACCCGCCGAAACTCCCCTACAGGAGGCTTTTCGCGTCGCTGATGATGTGCTGCGGCAAGGGGTACAGGGGATTTCCGATATTATCACGATCCCCGGTCTGGTGAATGTGGATTTCGCTGATGTGCGGGCAGTGATGGCCGATGCGGGTTCGGCCCTAATGGGCATCGGCATCGGTTCCGGAAAATCTCGGGCTAAGGAAGGAGCGATCGCTGCTATTTCCTCGCCGTTACTGGAATCCTCGATCGAAGGGGCGAAAGGTGTGGTCTTTAACATCACCGGTGGCCAAGATCTAACCCTACACGAAGTCAATGCCGCTGCGGAAATTATCTATGAAGTGGTGGATCCCAATGCTAATATCATCTTTGGGGCG
>161030_Isahaya_fts_clone45
CCTGATTATTATCCCCAATAACCAGTTATTACAGGTGATACCCGCCGACACTCCCCTACAGGAGGCTTTTCGGGTCGCTGATGATGTGCTGCGCCAAGGGGTACAGGGGATCTCGGATATTATCACTATCCCCGGTCTGGTGAATGTGGATTTCGCCGATGTGCGGGCAGTGATGGCCGATGCGGGTTCGGCCCTAATGGGCATCGGCATCGGTTCCGGAAAATCTCGGGCTAAGGAAGGAGCGATCGCTGCTATTTCCTCGCCGTTACTGGAATCCTCGATCGAAGGTGCGAAAGGCGTAGTCTTTAACATCACCGGCGGTCAAGATCTAACCCTACACGAAGTCAATGCCGCCGCCGAAATTATCTATGAAGTGGTTGATCCCAACGCTAATATCATCTTCGGGGCA
>161030_Isahaya_fts_clone46
CCTGATTATTATCCCCAATAACCAGTTATTACAGGTAATACCCGCCGAAACTCCCCTACAGGAGGCTTTTCGCGTCGCTGATGATGTGCTGCGGCAAGGGGTGCAGGGCATCTCGGACATTATCACTATCCCCGGTCTGGTGAATGTGGATTTCGCCGATGTGCGGGCAGTGATGGCCGATGCGGGTTCGGCCCTAATGGGCATCGGCATCGGTTCCGGAAAATCTCGGGCTAAGGAAGGAGCGATCGCTGCTATTTCCTCGCCGTTACTGGAATCCTCGATCGAAGGGGCGAAAGGTGTGGTCTTTAACATCACCGGTGGTCAAGACCTAACCCTACACGAAGTCAATGCCGCCGCCGAAATTATCTATGAAGTGGTGGATCCCAACGCTAATATCATCTTTGGGGCA
>161030_Isahaya_fts_clone47
CCTGATTATTATCCCCAATAACCAGTTATTACAGGTAATACCCGCCGACACTCCCCTACAGGAGGCTTTTCGCGTCGCTGATGATGTGCTGCGCCAAGGGGTACAGGGGATCTCGGACATTATCACTATCCCCGGTCTGGTGAATGTGGATTTCGCCGATGTGCGGGCAGTGATGGCCGATGCGGGTTCAGCCCTAATGGGCATCGGCATCGGTTCCGGAAAATCTCGGGCTAAGGAAGGAGCGATCGCTGCTATTTCCTCGCCGTTACTGGAATCCTCGATCGAAGGTGCGAAAGGCGTAGTCTTTAACATCACCGGTGGTCAAGATCTAACCCTACACGAAGTCAATGCCGCCGCCGAAATTATCTATGAAGTGGTGGATCCCAACGCTAATATCATCTTCGGGGCA
>161030_Isahaya_fts_clone48
CCTGATTATTATCCCCAATAACCAGTTATTACAGGTGATACCCGCCGACACTCCCCTACAGGAGGCTTTTCGGGTCGCTGATGATGTGCTGCGCCAAGGGGTACAGGGGATCTCGGATATTATCACTATCCCCGGTCTGGTGAATGTGGATTTCGCCGATGTGCGGGCAGTGATGGCCGATGCGGGTTCGGCCCTAATGGGCATCGGCATCGGTTCCGGAAAATCTCGGGCTAAGGAAGGAGCGATCGCTGCTATTTCCTCGCCGTTACTGGAATCCTCGATCGAAGGTGCGAAAGGCGTAGTCTTTAACATCACCGGCGGTCAAGATCTAACCCTACACGAAGTCAATGCCGCCGCCGAAATTATCTATGAAGTGGTTGATCCCAACGCTAATATCATCTTCGGGGCA
>161030_Isahaya_fts_clone49
CCTGATTATTATCCCCAATAACCAGTTATTACAGGTAATACCCGCCGAAACTCCTCTACAGGAGGCTTTTCGCGTCGCCGATGATGTGCTGCGGCAAGGGGTACAGGGTATCTCGGATATTATCACTATCCCCGGTCTGGTGAATGTGGATTTCGCCGATGTGCGGGCAGTGATGGCCGATGCGGGTTCAGCCCTAATGGGCATCGGCATCGGTTCCGGAAAATCTCGGGCTAAGGAAGGAGCGATCGCGGCTATATCCTCACCGTTACTGGAATCCTCGATCGAAGGTGCGAAAGGTGTGGTCTTTAACATCACTGGTGGTCAAGACCTAACCCTACACGAAGTCAATGCCGCCGCTGAAATTATCTATGAGGTGGTTGATCCCAACGCTAATATCATCTTTGGGGCA
>161030_Isahaya_fts_clone50
CCTGATTATTATCCCCAATAACCAGTTATTACAGGTAATACCCGCCGAAACTCCTCTACAGGAGGCTTTTCGCGTCGCCGATGATGTGCTGCGGCAAGGGGTACAGGGTATCTCGGATATTATCACTATCCCCGGTCTGGTGAATGTGGATTTCGCCGATGTGCGGGCAGTGATGGCCGATGCGGGTTCAGCCCTAATGGGCATCGGCATCGGTTCCGGAAAATCTCGGGCTAAGGAAGGAGCGATCGCGGCTATATCCTCACCGTTACTGGAATCCTCGATCGAAGGTGCGAAAGGTGTGGTCTTTAACATCACTGGTGGTCAAGACCTAACCCTACACGAAGTCAATGCCGCCGCTGAAATTATCTATGAGGTGGTTGATCCCAACGCTAATATCATCTTTGGGGCA
>161030_Isahaya_fts_clone51
CCTGATTATTATCCCCAATAACCAGTTATTACAGGTAATACCCGCCGAAACTCCCCTACAGGAGGCTTTTCGCGTCGCTGATGATGTGCTGCGGCAAGGGGTGCAGGGCATCTCGGACATTATCACTATCCCCGGTCTGGTGAATGTGGATTTCGCCGATGTGCGGGCAGTGATGGCCGATGCGGGTTCGGCCCTAATGGGCATCGGCATCGGTTCCGGAAAATCTCGGGCTAAGGAAGGAGCGATCGCTGCTATTTCCTCGCCGTTACTGGAATCCTCGATCGAAGGGGCGAAAGGTGTGGTCTTTAACATCACCGGTGGTCAAGACCTAACCCTACACGAAGTCAATGCCGCCGCCGAAATTATCTATGAAGTGGTGGATCCCAACGCTAATATCATCTTTGGGGCA
>161030_Isahaya_fts_clone52
CCTGATTATTATCCCCAATAACCAGTTATTACAGGTAATACCCGCCGAAACTCCCCTACAGGAGGCTTTTCGCGTCGCCGATGATGTGCTGCGGCAAGGGGTACAGGGTATCTCGGATATTATCACTATCCCCGGTCTGGTGAATGTGGATTTCGCCGATGTGCGGGCAGTGATGGCCGATGCGGGTTCAGCCCTAATGGGCATCGGCATCGGTTCCGGAAAATCTCGGGCTAAGGAAGGAGCGATCGCGGCTATATCCTCACCGTTACTGGAATCCTCGATCGAAGGTGCGAAAGGTGTGGTCTTTAACATCACTGGTGGTCAAGACCTAACCCTACACGAAGTCAATGCCGCCGCTGAAATTATCTATGAGGTGGTTGATCCCAACGCTAATATCATCTTTGGGGCA
>161030_Isahaya_fts_clone53
CCTGATTATTATCCCCAATAACCAGTTATTACAGGTAATACCCGCCGAAACTCCCCTACAGGAGGCTTTTCGCGTCGCTGATGATGTGCTGCGGCAAGGGGTGCAGGGCATCTCGGACATTATCACTATCCCCGGTCTGGTGAATGTGGATTTCGCCGATGTGCGGGCAGTGATGGCCGATGCGGGTTCGGCCCTAATGGGCATCGGCATCGGTTCCGGAAAATCTCGGGCTAAGGAAGGAGCGATCGCTGCTATTTCCTCGCCGTTACTGGAATCCTCGATCGAAGGGGCGAAAGGTGTGGTCTTTAACATCACCGGTGGTCAAGACCTAACCCTACACGAAGTCAATGCCGCCGCCGAAATTATCTATGAAGTGGTGGATCCCAACGCTAATATCATCTTTGGGGCA
>161030_Isahaya_fts_clone54
CCTGATTATTATCCCCAATAACCAGTTATTACAGGTAATACCCGCCGAAACTCCCCTACAGGAGGCTTTTCGCGTCGCTGATGATGTGCTGCGGCAAGGGGTGCAGGGCATCTCGGACATTATCACTATCCCCGGTCTGGTGAATGTGGATTTCGCCGATGTGCGGGCAGTGATGGCCGATGCGGGTTCGGCCCTAATGGGCATCGGCATCGGTTCCGGAAAATCTCGGGCTAAGGAAGGAGCGATCGCTGCTATTTCCTCGCCGTTACTGGAATCCTCGATCGAAGGGGCGAAAGGTGTGGTCTTTAACATCACCGGTGGTCAAGACCTAACCCTACACGAAGTCAATGCCGCCGCCGAAATTATCTATGAAGTGGTGGATCCCAACGCTAATATCATCTTTGGGGCA
>161030_Isahaya_fts_clone55
CCTGATTATTATCCCCAATAACCAGTTATTACAGGTGATACCCGCCGACACTCCCCTACAGGAGGCTTTTCGGGTCGCTGATGATGTGCTGCGCCAAGGGGTACAGGGGATCTCGGATATTATCACTATCCCCGGTCTGGTGAATGTGGATTTCGCCGATGTGCGGGCAGTGATGGCCGATGCGGGTTCGGCCCTAATGGGCATCGGCATCGGTTCCGGAAAATCTCGGGCTAAGGAAGGAGCGATCGCTGCTATTTCCTCGCCGTTACTGGAATCCTCGATCGAAGGTGCGAAAGGCGTAGTCTTTAACATCACCGGCGGTCAAGATCTAACCCTACACGAAGTCAATGCCGCCGCCGAAATTATCTATGAAGTGGTTGATCCCAACGCTAATATCATCTTCGGGGCA
>161030_Isahaya_fts_clone56
CCTGATTATTATCCCCAATAACCAGTTATTACAGGTAATACCCGCCGACACTCCCCTACAGGAGGCTTTTCGCGTCGCTGATGATGTGCTGCGACAAGGGGTACAGGGGATCTCGGACATTATCACTATCCCCGGTCTGGTGAATGTGGATTTCGCCGATGTGCGGGCAGTGATGGCCGATGCGGGTTCGGCCCTAATGGGCATCGGCATCGGTTCCGGAAAATCTCGGGCGAAGGAAGGAGCGATCGCTGCTATTTCCTCGCCGTTACTGGAATCCTCGATCGAAGGGGCCAAAGGCGTAGTCTTTAACATCACTGGTGGTCAAGATCTAACCCTACACGAAGTCAATGCCGCCGCCGAAATTATCTATGAAGTGGTGGATCCCAACGCTAATATCATCTTCGGGGCA
>161011_Koyamaike_16_fts_clone1
CCTGATTATTATCCCCAATAACCAGTTATTACAGGTAATACCCACCGAAACTCCCCTACAGGAGGCTTTTCGCGTCGCTGATGATGTGCTGCGGCAAGGGGTGCAGGGCATCTCGGACATTATCACTATCCCCGGTCTGGTGAATGTGGATTTCGCCGATGTGCGGGCAGTGATGGCCGATGCGGGTTCGGCCCTAATGGGCATCGGCATCGGTTCCGGAAAATCTCGGGCTAAGGAAGGAGCGATCGCTGCTATTTCCTCGCCGTTACTGGAATCCTCGATCGAAGGGGCGAAAGGTGTGGTCTTTAACATCACCGGTGGTCAAGACCTAACCCTACACGAAGTCAATGCCGCCGCCGAAATTATCTATGAAGTGGTGGATCCCAACGCTAATATCATCTTTGGGGCA
>161011_Koyamaike_16_fts_clone2
CCTGATTATTATCCCCAATAACCAGTTATTACAGGTAATACCCGCCGAAACTCCCCTACAGGAGGCTTTTCGCGTCGCTGATGATGTGCTGCGGCAAGGGGTGCAGGGCATCTCGGACATTATCACTATCCCCGGTCTGGTGAATGTGGATTTCGCCGATGTGCGGGCAGTGATGGCCGATGCGGGTTCGGCCCTAATGGGCATCGGCATCGGTTCCGGAAAATCTCGGGCTAAGGAAGGAGCGATCGCTGCTATTTCCTCGCCGTTACTGGAATCCTCGATCGAAGGGGCGAAAGGTGTGGTCTTTAACATCACCGGTGGTCAAGACCTAACCCTACACGAAGTCAATGCCGCCGCCGAAATTATCTATGAAGTGGTGGATCCCAACGCTAATATCATCTTTGGGGCA
>161011_Koyamaike_16_fts_clone3
CCTGATTATTATCCCCAATAACCAGTTATTACAGGTAATACCCGCCGAAACTCCCCTACAGGAGGCTTTTCGCGTCGCTGATGATGTGCTGCGGCAAGGGGTACAGGGTATCTCGGATATTATCACTATCCCTGGTCTGGTCAATGTGGATTTCGCCGATGTGCGGGCAGTGATGGCCGATGCGGGTTCGGCCCTAATGGGCATCGGCATCGGTTCCGGAAAATCTCGGGCTAAGGAAGGAGCGATCGCTGCTATTTCCTCGCCGTTACTGGAATCCTCGATCGAAGGGGCGAAAGGTGTGGTCTTTAACATCACCGGTGGTCAAGACCTAACCCTACACGAAGTCAATGCCGCCGCCGAAATTATCTATGAAGTGGTGGATCCCAACGCTAATATCATCTTTGGGGCA
>161011_Koyamaike_16_fts_clone4
CCTGATTATTATCCCCAATAACCAGTTATTACAGGTAATACCCGCCGAAACTCCCCTACAGGAGGCTTTTCGCGTCGCCGATGATGTGCTGCGGCAAGGGGTACAGGGTATCTCGGATATTATCACTATCCCCGGTCTGGTGAATGTGGATTTCGCTGATGTGCGGGCAGTGATGGCCGATGCGGGTTCGGCCCTAATGGGCATCGGCATCGGTTCCGGAAAATCTCGGGCTAAGGAAGGGGCGATCGCTGCTATTTCCTCGCCGTTACTGGAATCCTCGATCGAAGGGGCGAAAGGTGTGGTCTTTAACATCACCGGTGGTCAAGATCTAACCCTACACGAAGTCAATGCCGCCGCCGAAATTATCTATGAAGTGGTGGATCCGAACGCTAATATCATCTTCGGGGCG
>161011_Koyamaike_16_fts_clone5
CCTGATTATTATCCCCAATAACCAGTTATTACAGGTAATACCCGCCGAAACTCCCCTACAGGAGGCTTTTCGCGTCGCTGATGATGTGCTGCGGCAAGGGGTGCAGGGCATCTCGGACATTATCACTATCCCCGGTCTGGTGAATGTGGATTTCGCCGATGTGCGGGCAGTGATGGCCGATGCGGGTTCGGCCCTAATGGGCATCGGCATCGGTTCCGGAAAATCTCGGGCTAAGGAAGGAGCGATCGCTGCTATTTCCTCGCCGTTACTGGAATCCTCGATCGAAGGGGCGAAAGGTGTGGTCTTTAACATCACCGGTGGTCAAGACCTAACCCTACACGAAGTCAATGCCGCCGCCGAAATTATCTATGAAGTGGTGGATCCCAACGCTAATATCATCTTTGGGGCA
>161011_Koyamaike_16_fts_clone6
CCTGATTATTATCCCCAATAACCAGTTATTACAGGTAATACCCGCCGAAACTCCCCTACAGGAGGCTTTTCGCGTCGCCGATGATGTGCTGCGGCAAGGGGTACAGGGTATCTCGGATATTATCACTATCCCCGGTCTGGTGAATGTGGATTTCGCCGATGTGCGGGCAGTGATGGCCGATGCGGGTTCAGCCCTAATGGGCATCGGCATCGGTTCTGGAAAATCTCGGGCTAAGGAAGGAGCGATCGCGGCTATATCCTCACCGTTACTGGAATCCTCGATCGAAGGGGCGAAAGGTGTGGTCTTTAACATCACTGGTGGTCAAGATCTAACCCTACACGAAGTCAATGCCGCCGCTGAAATTATCTATGAGGTGGTTGATCCCAACGCTAATATCATCTTTGGGGCA
>161011_Koyamaike_16_fts_clone7
CCTGATTATTATCCCCAATAACCAGTTATTACAGGTAATACCCGCCGAAACTCCCCTACAGGAGGCTTTTCGCGTCGCTGATGATGTGCTGCGGCAAGGGGTGCAGGGCATCTCGGACATTATCACTATCCCCGGTCTGGTGAATGTGGATTTCGCCGATGTGCGGGCAGTGATGGCCGATGCGGGTTCGGCCCTAATGGGCATCGGCATCGGTTCCGGAAAATCTCGGGCTAAGGAAGGAGCGATCGCTGCTATTTCCTCGCCGTTACTGGAATCCTCGATCGAAGGGGCGAAAGGTGTGGTCTTTAACATCACCGGTGGTCAAGACCTAACCCTACACGAAGTCAATGCCGCCGCCGAAATTATCTATGAAGTGGTGGATCCCAACGCTAATATCATCTTTGGGGCA
>161011_Koyamaike_16_fts_clone8
CCTGATTATTATCCCCAATAACCAGTTATTACAGGTAATACCCGCCGAAACTCCCCTACAGGAGGCTTTTCGCGTCGCCGATGATGTGCTGCGGCAAGGGGTACAGGGTATCTCGGATATTATCACTATCCCCGGTCTGGTGAATGTGGATTTCGCTGATGTGCGGGCAGTGATGGCCGATGCGGGTTCGGCCCTAATGGGCATCGGCATCGGTTCCGGAAAATCTCGGGCTAAGGAAGGGGCGATCGCTGCTATTTCCTCGCCGTTACTGGAATCCTCGATCGAAGGGGCGAAAGGTGTGGTCTTTAACATCACCGGTGGTCAAGATCTAACCCTACACGAAGTCAATGCCGCCGCCGAAATTATCTATGAAGTGGTGGATCCGAACGCTAATATCATCTTCGGGGCG
>161011_Koyamaike_16_fts_clone9
CCTGATTATTATCCCCAATAACCAGTTATTACAGGTAATACCCGCCGACACTCCCCTACAGGAGGCTTTTCGCGTCGCTGATGATGTGCTGCGACAAGGGGTACAGGGGATCTCGGACATTATCACTATCCCCGGTCTGGTGAATGTGGATTTCGCCGATGTGCGGGCAGTGATGGCCGATGCGGGTTCGGCCCTAATGGGCATCGGCATCGGTTCCGGAAAATCTCGGGCGAAGGAAGGAGCGATCGCTGCTATTTCCTCGCCCTTACTGGAATCCTCGATCGAAGGGGCCAAAGGCGTAGTCTTTAACATCACTGGTGGTCAAGATCTAACCCTACACGAAGTCAATGCCGCCGCCGAAATTATCTATGAAGTGGTTGATCCCAACGCTAATATCATCTTCGGGGCA
>161011_Koyamaike_16_fts_clone10
CCTGATTATTATCCCCAATAACCAGTTATTACAGGTAATACCCGCCGAAACTCCCCTACAGGAGGCTTTTCGCGTCGCTGATGATGTGCTGCGGCAAGGGGTGCAGGGCATCTCGGACATTATCACTATCCCCGGTCTGGTGAATGTGGATTTCGCCGATGTGCGGGCAGTGATGGCCGATGCGGGTTCGGCCCTAATGGGCATCGGCATCGGTTCCGGAAAATCTCGGGCTAAGGAAGGAGCGATCGCTGCTATTTCCTCGCCGTTACTGGAATCCTCGATCGAAGGGGCGAAAGGTGTGGTCTTTAACATCACCGGTGGTCAAGACCTAACCCTACACGAAGTCAATGCCGCCGCCGAAATTATCTATGAAGTGGTGGATCCCAACGCTAATATCATCTTTGGGGCA
>161011_Koyamaike_16_fts_clone11
CCTGATTATTATCCCCAATAACCAGTTATTACAGGTAATACCCGCCGAAACTCCCCTACAGGAGGCTTTTCGCGTCGCTGATGATGTGCTGCGGCAAGGGGTGCAGGGCATCTCGGACATTATCACTATCCCCGGTCTGGTGAATGTGGATTTCGCCGATGTGCGGGCAGTGATGGCCGATGCGGGTTCGGCCCTAATGGGCATCGGCATCGGTTCCGGAAAATCTCGGGCTAAGGAAGGAGCGATCGCTGCTATTTCCTCGCCGTTACTGGAATCCTCGATCGAAGGGGCGAAAGGTGTGGTCTTTAACATCACCGGTGGTCAAGACCTAACCCTACACGAAGTCAATGCCGCCGCCGAAATTATCTATGAAGTGGTGGATCCCAACGCTAATATCATCTTTGGGGCA
>161011_Koyamaike_16_fts_clone12
CCTGATTATTATCCCCAATAACCAGTTATTACAGGTAATACCCGCCGACACTCCCCTACAGGAGGCTTTTCGCGTCGCTGATGATGTGCTGCGACAAGGGGTACAGGGGATCTCGGACATTATCACTATCCCCGGTCTGGTGAATGTGGATTTCGCCGATGTGCGGGCAGTGATGGCCGATGCGGGTTCGGCCCTAATGGGCATCGGCATCGGTTCCGGAAAATCTCGGGCGAAGGAAGGAGCGATCGCTGCTATTTCCTCGCCGTTACTGGAATCCTCGATCGAAGGTGCGAAAGGCGTAGTCTTTAACATCACCGGCGGTCAAGATCTAACCCTACACGAAGTCAATGCCGCCGCCGAAATTATCTATGAAGTGGTGGATCCCAACGCTAATATCATCTTCGGGGCA
>161011_Koyamaike_16_fts_clone13
CCTGATTATTATCCCCAATAACCAGTTATTACAGGTAATACCCGCCGAAACTCCCCTACAGGAGGCTTTTCGCGTCGCCGATGATGTGCTGCGGCAAGGGGTACAGGGTATCTCGGATATTATCACTATCCCCGGTCTGGTGAATGTGGATTTCGCTGATGTGCGGGCAGTGATGGCCGATGCGGGTTCGGCCCTAATGGGCATCGGCATCGGTTCCGGAAAATCTCGGGCTAAGGAAGGGGCGATCGCTGCTATTTCCTCGCCGTTACTGGAATCCTCGATCGAAGGGGCGAAAGGTGTGGTCTTTAACATCACCGGTGGTCAAGATCTAACCCTACACGAAGTCAATGCCGCCGCCGAAATTATCTATGAAGTGGTGGATCCGAACGCTAATATCATCTTCGGGGCG
>161011_Koyamaike_16_fts_clone14
CCTGATTATTATCCCCAATAACCAGTTATTACAGGTAATACCCGCCGAAACTCCCCTACAGGAGGCTTTTCGCGTCGCTGATGATGTGCTGCGGCAAGGGGTGCAGGGCATCTCGGACATTATCACTATCCCCGGTCTGGTGAATGTGGATTTCGCCGATGTGCGGGCAGTGATGGCCGATGCGGGTTCGGCCCTAATGGGCATCGGCATCGGTTCCGGAAAATCTCGGGCTAAGGAAGGAGCGATCGCTGCTATTTCCTCGCCGTTACTGGAATCCTCGATCGAAGGGGCGAAAGGTGTGGTCTTTAACATCACCGGTGGTCAAGACCTAACCCTACACGAAGTCAATGCCGCCGCCGAAATTATCTATGAAGTGGTGGATCCCAACGCTAATATCATCTTTGGGGCA
>161011_Koyamaike_16_fts_clone15
CCTGATTATTATCCCCAATAACCAGTTATTACAGGTAATACCCGCCGAAACTCCCCTACAGGAGGCTTTTCGCGTCGCTGATGATGTGCTGCGGCAAGGGGTACAGGGTATCTCGGATATTATCACTATCCCTGGTCTGGTCAATGTGGATTTCGCCGATGTGCGGGCAGTGATGGCCGATGCGGGTTCGGCCCTAATGGGCATCGGCATCGGTTCCGGAAAATCTCGGGCTAAGGAAGGAGCGATCGCTGCTATTTCCTCGCCGTTACTGGAATCCTCGATCGAAGGGGCGAAAGGTGTGGTCTTTAACATCACCGGTGGTCAAGACCTAACCCTACACGAAGTCAATGCCGCCGCCGAAATTATCTATGAAGTGGTGGATCCCAACGCTAATATCATCTTTGGGGCA
>161011_Koyamaike_16_fts_clone16
CCTGATTATTATCCCCAATAACCAGTTATTACAGGTAATACCCGCCGAAACTCCCCTACAGGAGGCTTTTCGCGTCGCTGATGATGTGCTGCGGCAAGGGGTACAGGGTATCTCGGATATTATCACTATCCCTGGTCTGGTCAATGTGGATTTCGCCGATGTGCGGGCAGTGATGGCCGATGCGGGTTCGGCCCTAATGGGCATCGGCATCGGTTCCGGAAAATCTCGGGCTAAGGAAGGAGCGATCGCTGCTATTTCCTCGCCGTTACTGGAATCCTCGATCGAAGGGGCGAAAGGTGTGGTCTTTAACATCACCGGTGGTCAAGACCTAACCCTACACGAAGTCAATGCCGCCGCCGAAATTATCTATGAAGTGGTGGATCCCAACGCTAATATCATCTTCGGGGCA
>161011_Koyamaike_16_fts_clone17
CCTGATTATTATCCCCAATAACCAGTTATTACAGGTAATACCCGCCGAAACTCCCCTACAGGAGGCTTTTCGCGTCGCTGATGATGTGCTGCGGCAAGGGGTACAGGGTATCTCGGATATTATCACTATCCCTGGTCTGGTCAATGTGGATTTCGCCGATGTGCGGGCAGTGATGGCCGATGCGGGTTCGGCCCTAATGGGCATCGGCATCGGTTCCGGAAAATCTCGGGCTAAGGAAGGAGCGATCGCTGCTATTTCCTCGCCGTTACTGGAATCCTCGATCGAAGGGGCGAAAGGTGTGGTCTTTAACATCACCGGTGGTCAAGACCTAACCCTACACGAAGTCAATGCCGCCGCCGAAATTATCTATGAAGTGGTGGATCCCAACGCTAATATCATCTTTGGGGCA
>161011_Koyamaike_16_fts_clone18
CCTGATTATTATCCCCAATAACCAGTTATTACAGGTAATACCCGCCGAAACTCCCCTACAGGAGGCTTTTCGCGTCGCTGATGATGTGCTGCGGCAAGGGGTGCAGGGCATCTCGGACATTATCACTATCCCCGGTCTGGTGAATGTGGATTTCGCCGATGTGCGGGCAGTGATGGCCGATGCGGGTTCGGCCCTAATGGGCATCGGCATCGGTTCCGGAAAATCTCGGGCTAAGGAAGGAGCGATCGCTGCTATTTCCTCGCCGTTACTGGAATCCTCGATCGAAGGGGCGAAAGGTGTGGTCTTTAACATCACCGGTGGTCAAGACCTAACCCTACACGAAGTCAATGCCGCCGCCGAAATTATCTATGAAGTGGTGGATCCCAACGCTAATATCATCTTTGGGGCA
>161011_Koyamaike_16_fts_clone19
CCTGATTATTATCCCCAATAACCAGTTATTACAGGTAATACCCGCCGAAACTCCCCTACAGGAGGCTTTTCGCGTCGCCGATGATGTGCTGCGGCAAGGGGTACAGGGTATCTCGGATATTATCACTATCCCCGGTCTGGTGAATGTGGATTTCGCCGATGTGCGGGCAGTGATGGCCGATGCGGGTTCAGCCCTAATGGGCATCGGCATCGGTTCCGGAAAATCTCGGGCTAAGGAAGGAGCGATCGCGGCTATATCCTCACCGTTACTGGAATCCTCGATCGAAGGGGCGAAAGGTGTGGTCTTTAACATCACTGGTGGTCAAGATCTAACCCTACACGAAGTCAATGCCGCCGCTGAAATTATCTATGAGGTGGTTGATCCCAACGCTAATATCATCTTTGGGGCA
>161011_Koyamaike_16_fts_clone20
CCTGATTATTATCCCCAATAACCAGTTATTACAGGTAATACCCGCCGAAACTCCCCTACAGGAGGCTTTTCGCGTCGCCGATGATGTGCTGCGGCAAGGGGTACAGGGTATCTCGGATATTATCACTATCCCCGGTCTGGTGAATGTGGATTTCGCCGATGTGCGGGCAGTGATGGCCGATGCGGGTTCAGCCCTAATGGGCATCGGCATCGGTTCCGGAAAATCTCGGGCTAAGGAAGGAGCGATCGCGGCTATATCCTCACCGTTACTGGAATCCTCGATCGAAGGGGCGAAAGGTGTGGTCTTTAACATCACTGGTGGTCAAGATCTAACCCTACACGAAGTCAATGCCGCCGCTGAAATTATCTATGAGGTGGTTGATCCCAACGCTAATATCATCTTTGGGGCA
>161011_Koyamaike_16_fts_clone21
CCTGATTATTATCCCCAATAACCAGTTATTACAGGTAATACCCGCCGAAACTCCCCTACAGGAGGCTTTTCGCGTCGCTGATGATGTGCTGCGGCAAGGGGTGCAGGGCATCTCGGACATTATCACTATCCCCGGTCTGGTGAATGTGGATTTCGCCGATGTGCGGGCAGTGATGGCCGATGCGGGTTCGGCCCTAATGGGCATCGGCATCGGTTCCGGAAAATCTCGGGCTAAGGAAGGAGCGATCGCTGCTATTTCCTCGCCGTTACTGGAATCCTCGATCGAAGGGGCGAAAGGTGTGGTCTTTAACATCACCGGTGGTCAAGACCTAACCCTACACGAAGTCAATGCCGCCGCCGAAATTATCTATGAAGTGGTGGATCCCAACGCTAATATCATCTTTGGGGCA
>161011_Koyamaike_16_fts_clone22
CCTGATTATTATCCCCAATAACCAGTTATTACAGGTAATACCCGCCGAAACTCCCCTACAGGAGGCTTTTCGCGTCGCCGATGATGTGCTGCGGCAAGGGGTACAGGGTATCTCGGATATTATCACTATCCCCGGTCTGGTGAATGTGGATTTCGCTGATGTGCGGGCAGTGATGGCCGATGCGGGTTCGGCCCTAATGGGCATCGGCATCGGTTCCGGAAAATCTCGGGCTAAGGAAGGGGCGATCGCTGCTATTTCCTCGCCGTTACTGGAATCCTCGATCGAAGGGGCGAAAGGTGTGGTCTTTAACATCACCGGTGGTCAAGATCTAACCCTACACGAAGTCAATGCCGCCGCCGAAATTATCTATGAAGTGGTGGATCCGAACGCTAATATCATCTTCGGGGCG
>161011_Koyamaike_16_fts_clone23
CCTGATTATTATCCCCAATAACCAGTTATTACAGGTAATACCCGCCGAAACTCCCCTACAGGAGGCTTTTCGCGTCGCTGATGATGTGCTGCGGCAAGGGGTACAGGGTATCTCGGATATTATCACTATCCCTGGTCTGGTCAATGTGGATTTCGCCGATGTGCGGGCAGTGATGGCCGATGCGGGTTCGGCCCTAATGGGCATCGGCATCGGTTCCGGAAAATCTCGGGCTAAGGAAGGAGCGATCGCTGCTATTTCCTCGCCGTTACTGGAATCCTCGATCGAAGGGGCGAAAGGTGTGGTCTTTAACATCACCGGTGGTCAAGACCTAACCCTACACGAAGTCAATGCCGCCGCCGAAATTATCTATGAAGTGGTGGATCCCAACGCTAATATCATCTTTGGGGCA
>161011_Koyamaike_16_fts_clone24
CCTGATTATTATCCCCAATAACCAGTTATTACAGGTAATACCCGCCGAAACTCCCCTACAGGAGGCTTTTCGCGTCGCTGATGATGTGCTGCGGCAAGGGGTGCAGGGCATCTCGGACATTATCACTATCCCCGGTCTGGTGAATGTGGATTTCGCCGATGTGCGGGCAGTGATGGCCGATGCGGGTTCGGCCCTAATGGGCATCGGCATCGGTTCCGGAAAATCTCGGGCTAAGGAAGGAGCGATCGCTGCTATTTCCTCGCCGTTACTGGAATCCTCGATCGAAGGGGCGAAAGGTGTGGTCTTTAACATCACCGGTGGTCAAGACCTAACCCTACACGAAGTCAATGCCGCCGCCGAAATTATCTATGAAGTGGTGGATCCCAACGCTAATATCATCTTTGGGGCA
>161011_Koyamaike_16_fts_clone25
CCTGATTATTATCCCCAATAACCAGTTATTACAGGTAATACCCGCCGAAACTCCCCTACAGGAGGCTTTTCGGGTCGCTGATGATGTGCTGCGCCAAGGGGTACAGGGCATCTCGGATATTATCACTATCCCCGGTCTGGTGAATGTGGATTTCGCTGATGTGCGGGCAGTGATGGCCGATGCGGGTTCGGCCCTAATGGGCATCGGCATCGGTTCTGGAAAATCTCGGGCTAAGGAAGGAGCGATCGCGGCTATTTCCTCACCGTTACTGGAATCCTCGATCGAAGGGGCGAAAGGTGTGGTCTTTAATATCACCGGTGGTCAAGATCTAACCTTACACGAAGTCAATGCCGCCGCCGAAATTATCTATGAAGTGGTCGATCCCAACGCTAATATCATCTTTGGGGCA
>161011_Koyamaike_16_fts_clone26
CCTGATTATTATCCCCAATAACCAGTTATTACAGGTAATACCCGCCGAAACTCCCCTACAGGAGGCTTTTCGCGTCGCTGATGATGTGCTGCGGCAAGGGGTACAGGGTATCTCGGATATTATCACTATCCCTGGTCTGGTCAATGTGGATTTCGCCGATGTGCGGGCAGTGATGGCCGATGCGGGTTCGGCCCTAATGGGCATCGGCATCGGTTCCGGAAAATCTCGGGCTAAGGAAGGAGCGATCGCTGCTATTTCCTCGCCGTTACTGGAATCCTCGATCGAAGGGGCGAAAGGTGTGGTCTTTAACATCACCGGTGGTCAAGACCTAACCCTACACGAAGTCAATGCCGCCGCCGAAATTATCTATGAAGTGGTGGATCCCAACGCTAATATCATCTTTGGGGCA
>161011_Koyamaike_16_fts_clone27
CCTGATTATTATCCCCAATAACCAGTTATTACAGGTAATACCCGCCGACACTCCCCTACAGGAGGCTTTTCGCGTCGCTGATGATGTGCTGCGACAAGGGGTACAGGGGATCTCGGACATTATCACTATCCCCGGTCTGGTGAATGTGGATTTCGCCGATGTGCGGGCAGTGATGGCCGATGCGGGTTCGGCCCTAATGGGCATCGGCATCGGTTCCGGAAAATCTCGGGCGAAGGAAGGAGCGATCGCTGCTATTTCCTCGCCGTTACTGGAATCCTCGATCGAAGGTGCGAAAGGCGTAGTCTTTAACATCACCGGCGGTCAAGATCTAACCCTACACGAAGTCAATGCCGCCGCCGAAATTATCTATGAAGTGGTGGATCCCAACGCTAATATCATCTTCGGGGCA
>161011_Koyamaike_16_fts_clone28
CCTGATTATTATCCCCAATAACCAGTTATTACAGGTAATACCCGCCGAAACTCCCCTACAGGAGGCTTTTCGCGTCGCTGATGATGTGCTGCGGCAAGGGGTACAGGGTATCTCGGATATTATCACTATCCCTGGTCTGGTCAATGTGGATTTCGCCGATGTGCGGGCAGTGATGGCCGATGCGGGTTCGGCCCTAATGGGCATCGGCATCGGTTCCGGAAAATCTCGGGCTAAGGAAGGAGCGATCGCTGCTATTTCCTCGCCGTTACTGGAATCCTCGATCGAAGGGGCGAAAGGTGTGGTCTTTAACATCACCGGTGGTCAAGACCTAACCCTACACGAAGTCAATGCCGCCGCCGAAATTATCTATGAAGTGGTGGATCCCAACGCTAATATCATCTTTGGGGCA
>161011_Koyamaike_16_fts_clone29
CCTGATTATTATCCCCAATAACCAGTTATTACAGGTAATACCCGCCGAAACTCCCCTACAGGAGGCTTTTCGCGTCGCTGATGATGTGCTGCGGCAAGGGGTGCAGGGCATCTCGGACATTATCACTATCCCCGGTCTGGTGAATGTGGATTTCGCCGATGTGCGGGCAGTGATGGCCGATGCGGGTTCGGCCCTAATGGGCATCGGCATCGGTTCCGGAAAATCTCGGGCTAAGGAAGGAGCGATCGCTGCTATTTCCTCGCCGTTACTGGAATCCTCGATCGAAGGGGCGAAAGGTGTGGTCTTTAACATCACCGGTGGTCAAGACCTAACCCTACACGAAGTCAATGCCGCCGCCGAAATTATCTATGAAGTGGTGGATCCCAACGCTAATATCATCTTTGGGGCA
>161011_Koyamaike_16_fts_clone30
CCTGATTATTATCCCCAATAACCAGTTATTACAGGTAATACCCGCCGAAACTCCCCTACAGGAGGCTTTTCGCGTCGCTGATGATGTGCTGCGGCAAGGGGTGCAGGGCATCTCGGACATTATCACTATCCCCGGTCTGGTGAATGTGGATTTCGCCGATGTGCGGGCAGTGATGGCCGATGCGGGTTCGGCCCTAATGGGCATCGGCATCGGTTCCGGAAAATCTCGGGCTAAGGAAGGAGCGATCGCTGCTATTTCCTCGCCGTTACTGGAATCCTCGATCGAAGGGGCGAAAGGTGTGGTCTTTAACATCACCGGTGGTCAAGACCTAACCCTACACGAAGTCAATGCCGCCGCCGAAATTATCTATGAAGTGGTGGATCCCAACGCTAATATCATCTTTGGGGCA
>161011_Koyamaike_16_fts_clone31
CCTGATTATTATCCCCAATAACCAGTTATTACAGGTAATACCCGCCGAAACTCCCCTACAGGAGGCTTTTCGCGTCGCTGATGATGTGCTGCGGCAAGGGGTACAGGGTATCTCGGATATTATCACTATCCCTGGTCTGGTCAATGTGGATTTCGCCGATGTGCGGGCAGTGATGGCCGATGCGGGTTCGGCCCTAATGGGCATCGGCATCGGTTCCGGAAAATCTCGGGCTAAGGAAGGAGCGATCGCTGCTATTTCCTCGCCGTTACTGGAATCCTCGATCGAAGGGGCGAAAGGTGTGGTCTTTAACATCACCGGTGGTCAAGACCTAACCCTACACGAAGTCAATGCCGCCGCCGAAATTATCTATGAAGTGGTGGATCCCAACGCTAATATCATCTTTGGGGCA
>161011_Koyamaike_16_fts_clone32
CCTGATTATTATCCCCAATAACCAGTTATTACAGGTAATACCCGCCGAAACTCCCCTACAGGAGGCTTTTCGCGTCGCCGATGATGTGCTGCGGCAAGGGGTACAGGGTATCTCGGATATTATCACTATCCCCGGTCTGGTGAATGTGGATTTCGCTGATGTGCGGGCAGTGATGGCCGATGCGGGTTCGGCCCTAATGGGCATCGGCATCGGTTCCGGAAAATCTCGGGCTAAGGAAGGGGCGATCGCTGCTATTTCCTCGCCGTTACTGGAATCCTCGATCGAAGGGGCGAAAGGTGTGGTCTTTAACATCACCGGTGGTCAAGATCTAACCCTACACGAAGTCAATGCCGCCGCCGAAATTATCTATGAAGTGGTGGATCCGAACGCTAATATCATCTTCGGGGCG
>161011_Koyamaike_16_fts_clone33
CCTGATTATTATCCCCAATAACCAGTTATTACAGGTAATACCCGCCGAAACTCCCCTACAGGAGGCTTTTCGCGTCGCTGATGATGTGCTGCGGCAAGGGGTGCAGGGCATCTCGGACATTATCACTATCCCCGGTCTGGTCAATGTGGATTTCGCCGATGTGCGGGCAGTGATGGCCGATGCGGGTTCGGCCCTAATGGGCATCGGCATCGGTTCCGGAAAATCTCGGGCTAAGGAAGGAGCGATCGCTGCTATTTCCTCGCCGTTACTGGAATCCTCGATCGAAGGGGCGAAAGGTGTGGTCTTTAACATCACCGGTGGTCAAGACCTAACCCTACACGAAGTCAATGCCGCCGCCGAAATTATCTATGAAGTGGTGGATCCCAACGCTAATATCATCTTTGGGGCA
>161011_Koyamaike_16_fts_clone34
CCTGATTATTATCCCCAATAACCAGTTATTACAGGTAATACCCGCCGAAACTCCCCTACAGGAGGCTTTTCGCGTCGCTGATGATGTGCTGCGGCAAGGGGTACAGGGTATCTCGGATATTATCACTATCCCTGGTCTGGTCAATGTGGATTTCGCCGATGTGCGGGCAGTGATGGCCGATGCGGGTTCGGCCCTAATGGGCATCGGCATCGGTTCCGGAAAATCTCGGGCTAAGGAAGGAGCGATCGCTGCTATTTCCTCGCCGTTACTGGAATCCTCGATCGAAGGGGCGAAAGGTGTGGTCTTTAACATCACCGGTGGTCAAGACCTAACCCTACACGAAGTCAATGCCGCCGCCGAAATTATCTATGAAGTGGTGGATCCGAACGCTAATATCATCTTTGGGGCA
>161011_Koyamaike_16_fts_clone35
CCTGATTATTATCCCCAATAACCAGTTATTACAGGTAATACCCGCCGAAACTCCCCTACAGGAGGCTTTTCGCGTCGCTGATGATGTGCTGCGGCAAGGGGTACAGGGTATCTCGGATATTATCACTATCCCTGGTCTGGTCAATGTGGATTTCGCCGATGTGCGGGCAGTGATGGCCGATGCGGGTTCGGCCCTAATGGGCATCGGCATCGGTTCCGGAAAATCTCGGGCTAAGGAAGGAGCGATCGCTGCTATTTCCTCGCCGTTACTGGAATCCTCGATCGAAGGGGCGAAAGGTGTGGTCTTTAACATCACCGGTGGTCAAGACCTAACCCTACACGAAGTCAATGCCGCCGCCGAAATTATCTATGAAGTGGTGGATCCCAACGCTAATATCATCTTTGGGGCA
>161011_Koyamaike_16_fts_clone36
CCTGATTATTATCCCCAATAACCAGTTATTACAGGTAATACCCGCCGAAACTCCCCTACAGGAGGCTTTTCGCGTCGCTGATGATGTGCTGCGGCAAGGGGTGCAGGGCATCTCGGACATTATCACTATCCCCGGTCTGGTGAATGTGGATTTCGCCGATGTGCGGGCAGTGATGGCCGATGCGGGTTCGGCCCTAATGGGCATCGGCATCGGTTCCGGAAAATCTCGGGCTAAGGAAGGAGCGATCGCTGCTATTTCCTCGCCGTTACTGGAATCCTCGATCGAAGGGGCGAAAGGTGTGGTCTTTAACATCACCGGTGGTCAAGACCTAACCCTACACGAAGTCAATGCCGCCGCCGAAATTATCTATGAAGTGGTGGATCCCAACGCTAATATCATCTTTGGGGCA
>161011_Koyamaike_16_fts_clone37
CCTGATTATTATCCCCAATAACCAGTTATTACAGGTAATACCCGCCGAAACTCCCCTACAGGAGGCTTTTCGCGTCGCCGATGATGTGCTGCGGCAAGGGGTACAGGGTATCTCGGATATTATCACTATCCCCGGTCTGGTGAATGTGGATTTCGCTGATGTGCGGGCAGTGATGGCCGATGCGGGTTCGGCCCTAATGGGCATCGGCATCGGTTCCGGAAAATCTCGGGCTAAGGAAGGGGCGATCGCTGCTATTTCCTCGCCGTTACTGGAATCCTCGATCGAAGGGGCGAAAGGTGTGGTCTTTAACATCACCGGTGGTCAAGATCTAACCCTACACGAAGTCAATGCCGCCGCCGAAATTATCTATGAAGTGGTGGATCCGAACGCTAATATCATCTTCGGGGCG
>161011_Koyamaike_16_fts_clone38
CCTGATTATTATCCCCAATAACCAGTTATTACAGGTAATACCCGCCGAAACTCCCCTACAGGAGGCTTTTCGCGTCGCTGATGATGTGCTGCGGCAAGGGGTGCAGGGCATCTCGGACATTATCACTATCCCCGGTCTGGTGAATGTGGATTTCGCCGATGTGCGGGCAGTGATGGCCGATGCGGGTTCGGCCCTAATGGGCATCGGCATCGGTTCCGGAAAATCTCGGGCTAAGGAAGGAGCGATCGCTGCTATTTCCTCGCCGTTACTGGAATCCTCGATCGAAGGGGCGAAAGGTGTGGTCTTTAACATCACCGGTGGTCAAGACCTAACCCTACACGAAGTCAATGCCGCCGCCGAAATTATCTATGAAGTGGTGGATCCCAACGCTAATATCATCTTTGGGGCA
>161011_Koyamaike_16_fts_clone39
CCTGATTATTATCCCCAATAACCAGTTATTACAGGTAATACCCGCCGAAACTCCCCTACAGGAGGCTTTTCGCGTCGCTGATGATGTGCTGCGGCAAGGGGTGCAGGGCATCTCGGACATTATCACTATCCCCGGTCTGGTGAATGTGGATTTCGCCGATGTGCGGGCAGTGATGGCCGATGCGGGTTCGGCCCTAATGGGCATCGGCATCGGTTCCGGAAAATCTCGGGCTAAGGAAGGAGCGATCGCTGCTATTTCCTCGCCGTTACTGGAATCCTCGATCGAAGGGGCGAAAGGTGTGGTCTTTAACATCACCGGTGGTCAAGACCTAACCCTACACGAAGTCAATGCCGCCGCCGAAATTATCTATGAAGTGGTGGATCCCAACGCTAATATCATCTTTGGGGCA
>161011_Koyamaike_16_fts_clone40
CCTGATTATTATCCCCAATAACCAGTTATTACAGGTAATACCCGCCGAAACTCCCCTACAGGAGGCTTTTCGCGTCGCTGATGATGTGCTGCGGCAAGGGGTACAGGGTATCTCGGATATTATCACTATCCCTGGTCTGGTCAATGTGGATTTCGCCGATGTGCGGGCAGTGATGGCCGATGCGGGTTCGGCCCTAATGGGCATCGGCATCGGTTCCGGAAAATCTCGGGCTAAGGAAGGAGCGATCGCTGCTATTTCCTCGCCGTTACTGGAATCCTCGATCGAAGGGGCGAAAGGTGTGGTCTTTAACATCACCGGTGGTCAAGACCTAACCCTACACGAAGTCAATGCCGCCGCCGAAATTATCTATGAAGTGGTGGATCCCAACGCTAATATCATCTTTGGGGCA
>161011_Koyamaike_16_fts_clone41
CCTGATTATTATCCCCAATAACCAGTTATTACAGGTAATACCCGCCGAAACTCCCCTACAGGAGGCTTTTCGCGTCGCTGATGATGTGCTGCGGCAAGGGGTGCAGGGCATCTCGGACATTATCACTATCCCCGGTCTGGTGAATGTGGATTTCGCCGATGTGCGGGCAGTGATGGCCGATGCGGGTTCGGCCCTAATGGGCATCGGCATCGGTTCCGGAAAATCTCGGGCTAAGGAAGGAGCGATCGCTGCTATTTCCTCGCCGTTACTGGAATCCTCGATCGAAGGGGCGAAAGGTGTGGTCTTTAACATCACCGGTGGTCAAGACCTAACCCTACACGAAGTCAATGCCGCCGCCGAAATTATCTATGAAGTGGTGGATCCCAACGCTAATATCATCTTTGGGGCA
>161011_Koyamaike_16_fts_clone42
CCTGATTATTATCCCCAATAACCAGTTATTACAGGTAATACCCGCCGAAACTCCCCTACAGGAGGCTTTTCGCGTCGCCGATGATGTGCTGCGGCAAGGGGTACAGGGTATCTCGGATATTATCACTATCCCCGGTCTGGTGAATGTGGATTTCGCTGATGTGCGGGCAGTGATGGCCGATGCGGGTTCGGCCCTAATGGGCATCGGCATCGGTTCCGGAAAATCTCGGGCTAAGGAAGGGGCGATCGCTGCTATTTCCTCGCCGTTACTGGAATCCTCGATCGAAGGGGCGAAAGGTGTGGTCTTTAACATCACCGGTGGTCAAGATCTAACCCTACACGAAGTCAATGCCGCCGCCGAAATTATCTATGAAGTGGTGGATCCGAACGCTAATATCATCTTCGGGGCG
>161011_Koyamaike_16_fts_clone43
CCTGATTATTATCCCCAATAACCAGTTATTACAGGTAATACCCGCCGACACTCCCCTACAGGAGGCTTTTCGCGTCGCTGATGATGTGCTGCGACAAGGGGTACAGGGTATCTCGGATATTATCACTATCCCCGGTCTGGTGAATGTGGATTTCGCTGATGTGCGGGCAGTGATGGCCGATGCGGGTTCGGCCCTAATGGGCATCGGCATCGGTTCCGGAAAATCTCGGGCTAAGGAAGGGGCGATCGCTGCTATTTCCTCGCCGTTACTGGAATCCTCGATCGAAGGGGCGAAAGGTGTGGTCTTTAACATCACCGGTGGTCAAGATCTAACCCTACACGAAGTCAATGCCGCCGCCGAAATTATCTATGAAGTGGTGGATCCGAACGCTAATATCATCTTCGGGGCG
>161011_Koyamaike_16_fts_clone44
CCTGATTATTATCCCCAATAACCAGTTATTACAGGTAATACCCGCCGAAACTCCCCTACAGGAGGCTTTTCGCGTCGCTGATGATGTGCTGCGGCAAGGGGTGCAGGGCATCTCGGACATTATCACTATCCCCGGTCTGGTGAATGTGGATTTCGCCGATGTGCGGGCAGTGATGGCCGATGCGGGTTCGGCCCTAATGGGCATCGGCATCGGTTCCGGAAAATCTCGGGCTAAGGAAGGAGCGATCGCTGCTATTTCCTCGCCGTTACTGGAATCCTCGATCGAAGGGGCGAAAGGTGTGGTCTTTAACATCACCGGTGGTCAAGACCTAACCCTACACGAAGTCAATGCCGCCGCCGAAATTATCTATGAAGTGGTGGATCCCAACGCTAATATCATCTTTGGGGCA
>161011_Koyamaike_16_fts_clone45
CCTGATTATTATCCCCAATAACCAGTTATTACAGGTAATACCCGCCGAAACTCCCCTACAGGAGGCTTTTCGCGTCGCTGATGATGTGCTGCGGCAAGGGGTGCAGGGCATCTCGGACATTATCACTATCCCCGGTCTGGTGAATGTGGATTTCGCCGATGTGCGGGCAGTGATGGCCGATGCGGGTTCGGCCCTAATGGGCATCGGCATCGGTTCCGGAAAATCTCGGGCTAAGGAAGGAGCGATCGCTGCTATTTCCTCGCCGTTACTGGAATCCTCGATCGAAGGGGCGAAAGGTGTGGTCTTTAACATCACCGGTGGTCAAGACCTAACCCTACACGAAGTCAATGCCGCCGCCGAAATTATCTATGAAGTGGTGGATCCCAACGCTAATATCATCTTTGGGGCA
>161011_Koyamaike_16_fts_clone46
CCTGATTATTATCCCCAATAACCAGTTATTACAGGTAATACCCGCCGAAACTCCCCTACAGGAGGCTTTTCGGGTCGCTGATGATGTGCTGCGCCAAGGGGTACAGGGCATCTCGGATATTATCACTATCCCCGGTCTGGTGAATGTGGATTTCGCTGATGTGCGGGCAGTGATGGCCGATGCGGGTTCGGCCCTAATGGGCATCGGCATCGGTTCCGGAAAATCTCGGGCTAAGGAAGGAGCGATCGCTGCTATTTCCTCGCCGTTACTGGAATCCTCGATCGAAGGGGCGAAAGGTGTGGTCTTTAACATCACCGGTGGTCAAGACCTAACCCTACACGAAGTCAATGCCGCCGCCGAAATTATCTATGAAGTGGTGGATCCCAACGCTAATATCATCTTTGGGGCA
>161011_Koyamaike_16_fts_clone47
CCTGATTATTATCCCCAATAACCAGTTATTACAGGTAATACCCGCCGAAACTCCCCTACAGGAGGCTTTTCGGGTCGCTGATGATGTGCTGCGCCAAGGGGTACAGGGCATCTCGGATATTATCACTATCCCCGGTCTGGTGAATGTGGATTTCGCTGATGTGCGGGCAGTGATGGCCGATGCGGGTTCGGCCCTAATGGGCATCGGCATCGGTTCCGGAAAATCTCGGGCTAAGGAAGGAGCGATCGCGGCTATTTCCTCACCGTTACTGGAATCCTCGATCGAAGGGGCGAAAGGTGTGGTCTTTAATATCACCGGTGGTCAAGATCTAACCTTACACGAAGTCAATGCCGCCGCCGAAATTATCTATGAAGTGGTCGATCCCAACGCTAATATCATCTTTGGGGCA
>161011_Koyamaike_16_fts_clone48
CCTGATTATTATCCCCAATAACCAGTTATTACAGGTAATACCCGCCGAAACTCCCCTACAGGAGGCTTTTCGCGTCGCTGATGATGTGCTGCGGCAAGGGGTGCAGGGCATCTCGGACATTATCACTATCCCCGGTCTGGTGAATGTGGATTTCGCCGATGTGCGGGCAGTGATGGCCGATGCGGGTTCGGCCCTAATGGGCATCGGCATCGGTTCCGGAAAATCTCGGGCTAAGGAAGGAGCGATCGCTGCTATTTCCTCGCCGTTACTGGAATCCTCGATCGAAGGGGCGAAAGGTGTGGTCTTTAACATCACCGGTGGTCAAGACCTAACCCTACACGAAGTCAATGCCGCCGCCGAAATTATCTATGAAGTGGTGGATCCCAACGCTAATATCATCTTTGGGGCA
>161011_Koyamaike_16_fts_clone49
CCTGATTATTATCCCCAATAACCAGTTATTACAGGTAATACCCGCCGAAACTCCCCTACAGGAGGCTTTTCGCGTCGCTGATGATGTGCTGCGGCAAGGGGTGCAGGGCATCTCGGACATTATCACTATCCCCGGTCTGGTGAATGTGGATTTCGCCGATGTGCGGGCAGTGATGGCCGATGCGGGTTCGGCCCTAATGGGCATCGGCATCGGTTCCGGAAAATCTCGGGCTAAGGAAGGAGCGATCGCTGCTATTTCCTCGCCGTTACTGGAATCCTCGATCGAAGGGGCGAAAGGTGTGGTCTTTAACATCACCGGTGGTCAAGACCTAACCCTACACGAAGTCAATGCCGCCGCCGAAATTATCTATGAAGTGGTGGATCCCAACGCTAATATCATCTTTGGGGCA
>161011_Koyamaike_16_fts_clone50
CCTGATTATTATCCCCAATAACCAGTTATTACAGGTAATACCCGCCGACACTCCCCTACAGGAGGCTTTTCGCGTCGCTGATGATGTGCTGCGACAAGGGGTACAGGGGATCTCGGACATTATCACTATCCCCGGTCTGGTGAATGTGGATTTCGCCGATGTGCGGGCAGTGATGGCCGATGCGGGTTCGGCCCTAATGGGCATCGGCATCGGTTCCGGAAAATCTCGGGCGAAGGAAGGAGCGATCGCTGCTATTTCCTCGCCGTTACTGGAATCCTCGATCGAAGGTGCGAAAGGCGTAGTCTTTAACATCACCGGCGGTCAAGATCTAACCCTACACGAAGTCAATGCCGCCGCCGAAATTATCTATGAAGTGGTGGATCCCAACGCTAATATCATCTTCGGGGCA
/
>161011_Koyamaike_16_fts_clone51
CCTGATTATTATCCCCAATAACCAGTTATTACAGGTAATACCCGCCGAAACTCCCCTACAGGAGGCTTTTCGCGTCGCTGATGATGTGCTGCGGCAAGGGGTACAGGGTATCTCGGATATTATCACTATCCCTGGTCTGGTCAATGTGGATTTCGCCGATGTGCGGGCAGTGATGGCCGATGCGGGTTCGGCCCTAATGGGCATCGGCATCGGTTCCGGAAAATCTCGGGCTAAGGAAGGAGCGATCGCTGCTATTTCCTCGCCGTTACTGGAATCCTCGATCGAAGGGGCGAAAGGTGTGGTCTTTAACATCACCGGTGGTCAAGACCTAACCCTACACGAAGTCAATGCCGCCGCCGAAATTATCTATGAAGTGGTGGATCCCAACGCTAATATCATCTTTGGGGCA
>161011_Koyamaike_16_fts_clone52
CCTGATTATTATCCCCAATAACCAGTTATTACAGGTAATACCCGCCGAAACTCCCCTACAGGAGGCTTTTCGCGTCGCTGATGATGTGCTGCGGCAAGGGGTGCAGGGCATCTCGGACATTATCACTATCCCCGGTCTGGTGAATGTGGATTTCGCCGATGTGCGGGCAGTGATGGCCGATGCGGGTTCGGCCCTAATGGGCATCGGCATCGGTTCCGGAAAATCTCGGGCTAAGGAAGGAGCGATCGCTGCTATTTCCTCGCCGTTACTGGAATCCTCGATCGAAGGGGCGAAAGGTGTGGTCTTTAACATCACCGGTGGTCAAGACCTAACCCTACACGAAGTCAATGCCGCCGCCGAAATTATCTATGAAGTGGTGGATCCCAACGCTAATATCATCTTTGGGGCA
>161011_Koyamaike_16_fts_clone53
CCTGATTATTATCCCCAATAACCAGTTATTACAGGTAATACCCGCCGAAACTCCCCTACAGGAGGCTTTTCGCGTCGCTGATGATGTGCTGCGGCAAGGGGTACAGGGTATCTCGGATATTATCACTATCCCTGGTCTGGTCAATGTGGATTTCGCCGATGTGCGGGCAGTGATGGCCGATGCGGGTTCGGCCCTAATGGGCATCGGCATCGGTTCCGGAAAATCTCGGGCTAAGGAAGGAGCGATCGCTGCTATTTCCTCGCCGTTACTGGAATCCTCGATCGAAGGGGCGAAAGGTGTGGTCTTTAACATCACCGGTGGTCAAGACCTAACCCTACACGAAGTCAATGCCGCCGCCGAAATTATCTATGAAGTGGTGGATCCCAACGCTAATATCATCTTTGGGGCA
>161011_Koyamaike_16_fts_clone54
CCTGATTATTATCCCCAATAACCAGTTATTACAGGTAATACCCGCCGAAACTCCCCTACAGGAGGCTTTTCGCGTCGCCGATGATGTGCTGCGGCAAGGGGTACAGGGTATCTCGGATATTATCACTATCCCCGGTCTGGTGAATGTGGATTTCGCTGATGTGCGGGCAGTGATGGCCGATGCGGGTTCGGCCCTAATGGGCATCGGCATCGGTTCCGGAAAATCTCGGGCTAAGGAAGGGGCGATCGCTGCTATTTCCTCGCCGTTACTGGAATCCTCGATCGAAGGGGCGAAAGGTGTGGTCTTTAACATCACCGGTGGTCAAGATCTAACCCTACACGAAGTCAATGCCGCCGCCGAAATTATCTATGAAGTGGTGGATCCGAACGCTAATATCATCTTCGGGGCA
>110925_Ohashi_fts_clone1
CCTGATTATTATCCCCAATAACCAGTTATTACAGGTAATACCCGCCGAAACTCCCCTACAGGAGGCTTTTCGGGTCGCTGATGATGTGCTGCGCCAAGGGGTACAGGGCATCTCGGATATTATCACTATCCCCGGTCTGGTGAATGTGGATTTCGCTGATGTGCGGGCAGTGATGGCCGATGCGGGTTCGGCCCTAATGGGCATCGGCATCGGTTCTGGAAAATCTCGGGCTAAGGAAGGAGCGATCGCGGCTATTTCCTCACCGTTACTGGAATCCTCGATCGAAGGGGCGAAAGGTGTGGTCTTTAATATCACCGGTGGTCAAGATCTAACCTTACACGAAGTCAATGCCGCCGCCGAAATTATCTATGAAGTGGTCGATCCCAACGCTAATATCATCTTTGGGGCA
>110925_Ohashi_fts_clone2
CCTGATTATTATCCCCAATAACCAGTTATTACAGGTAATACCCGCCGAAACTCCCCTACAGGAGGCTTTTCGGGTCGCTGATGATGTGCTGCGCCAAGGGGTACAGGGCATCTCGGATATTATCACTATCCCCGGTCTGGTGAATGTGGATTTCGCTGATGTGCGGGCAGTGATGGCCGATGCGGGTTCGGCCCTAATGGGCATCGGCATCGGTTCTGGAAAATCTCGGGCTAAGGAAGGAGCGATCGCGGCTATTTCCTCACCGTTACTGGAATCCTCGATCGAAGGGGCGAAAGGTGTGGTCTTTAATATCACCGGTGGTCAAGATCTAACCTTACACGAAGTCAATGCCGCCGCCGAAATTATCTATGAAGTGGTCGATCCCAACGCTAATATCATCTTTGGGGCA
>110925_Ohashi_fts_clone3
CCTGATTATTATCCCCAATAACCAGTTATTACAGGTAATACCCGCCGAAACTCCCCTACAGGAGGCTTTTCGGGTCGCTGATGATGTGCTGCGCCAAGGGGTACAGGGCATCTCGGATATTATCACTATCCCCGGTCTGGTGAATGTGGATTTCGCTGATGTGCGGGCAGTGATGGCCGATGCGGGTTCGGCCCTAATGGGCATCGGCATCGGTTCTGGAAAATCTCGGGCTAAGGAAGGAGCGATCGCGGCTATTTCCTCACCGTTACTGGAATCCTCGATCGAAGGGGCGAAAGGTGTGGTCTTTAATATCACCGGTGGTCAAGATCTAACCTTACACGAAGTCAATGCCGCCGCCGAAATTATCTATGAAGTGGTCGATCCCAACGCTAATATCATCTTTGGGGCA
>110925_Ohashi_fts_clone4
CCTGATTATTATCCCCAATAACCAGTTATTACAGGTAATACCCGCCGAAACTCCCCTACAGGAGGCTTTTCGGGTCGCTGATGATGTGCTGCGCCAAGGGGTACAGGGCATCTCGGATATTATCACTATCCCCGGTCTGGTGAATGTGGATTTCGCTGATGTGCGGGCAGTGATGGCCGATGCGGGTTCGGCCCTAATGGGCATCGGCATCGGTTCTGGAAAATCTCGGGCTAAGGAAGGAGCGATCGCGGCTATTTCCTCACCGTTACTGGAATCCTCGATCGAAGGGGCGAAAGGTGTGGTCTTTAATATCACCGGTGGTCAAGATCTAACCTTACACGAAGTCAATGCCGCCGCCGAAATTATCTATGAAGTGGTCGATCCCAACGCTAATATCATCTTTGGGGCA
>110925_Ohashi_fts_clone5
CCTGATTATTATCCCCAATAACCAGTTATTACAGGTAATACCCGCCGAAACTCCCCTACAGGAGGCTTTTCGGGTCGCTGATGATGTGCTGCGCCAAGGGGTACAGGGCATCTCGGATATTATCACTATCCCCGGTCTGGTGAATGTGGATTTCGCTGATGTGCGGGCAGTGATGGCCGATGCGGGTTCGGCCCTAATGGGCATCGGCATCGGTTCTGGAAAATCTCGGGCTAAGGAAGGAGCGATCGCGGCTATTTCCTCACCGTTACTGGAATCCTCGATCGAAGGGGCGAAAGGTGTGGTCTTTAATATCACCGGTGGTCAAGATCTAACCTTACACGAAGTCAATGCCGCCGCCGAAATTATCTATGAAGTGGTCGATCCCAACGCTAATATCATCTTTGGGGCA
>110925_Ohashi_fts_clone6
CCTGATTATTATCCCCAATAACCAGTTATTACAGGTAATACCCGCCGAAACTCCCCTACAGGAGGCTTTTCGGGTCGCTGATGATGTGCTGCGCCAAGGGGTACAGGGCATCTCGGATATTATCACTATCCCCGGTCTGGTGAATGTGGATTTCGCTGATGTGCGGGCAGTGATGGCCGATGCGGGTTCGGCCCTAATGGGCATCGGCATCGGTTCTGGAAAATCTCGGGCTAAGGAAGGAGCGATCGCGGCTATTTCCTCACCGTTACTGGAATCCTCGATCGAAGGGGCGAAAGGTGTGGTCTTTAATATCACCGGTGGTCAAGATCTAACCTTACACGAAGTCAATGCCGCCGCCGAAATTATCTATGAAGTGGTCGATCCCAACGCTAATATCATCTTTGGGGCA
//
>110925_Ohashi_fts_clone7
CCTGATTATTATCCCCAATAACCAGTTATTACAGGTAATACCCGCCGAAACTCCCCTACAGGAGGCTTTTCGGGTCGCTGATGATGTGCTGCGCCAAGGGGTACAGGGCATCTCGGATATTATCACTATCCCCGGTCTGGTGAATGTGGATTTCGCTGATGTGCGGGCAGTGATGGCCGATGCGGGTTCGGCCCTAATGGGCATCGGCATCGGTTCTGGAAAATCTCGGGCTAAGGAAGGAGCGATCGCGGCTATTTCCTCACCGTTACTGGAATCCTCGATCGAAGGGGCGAAAGGTGTGGTCTTTAATATCACCGGTGGTCAAGATCTAACCTTACACGAAGTCAATGCCGCCGCCGAAATTATCTATGAAGTGGTCGATCCCAACGCTAATATCATCTTTGGGGCA
>110925_Ohashi_fts_clone8
CCTGATTATTATCCCCAATAACCAGTTATTACAGGTAATACCCGCCGAAACTCCCCTACAGGAGGCTTTTCGGGTCGCTGATGATGTGCTGCGCCAAGGGGTACAGGGCATCTCGGATATTATCACTATCCCCGGTCTGGTGAATGTGGATTTCGCTGATGTGCGGGCAGTGATGGCCGATGCGGGTTCGGCCCTAATGGGCATCGGCATCGGTTCTGGAAAATCTCGGGCTAAGGAAGGAGCGATCGCGGCTATTTCCTCACCGTTACTGGAATCCTCGATCGAAGGGGCGAAAGGTGTGGTCTTTAATATCACCGGTGGTCAAGATCTAACCTTACACGAAGTCAATGCCGCCGCCGAAATTATCTATGAAGTGGTCGATCCCAACGCTAATATCATCTTTGGGGCA
>110925_Ohashi_fts_clone9
CCTGATTATTATCCCCAATAACCAGTTATTACAGGTAATACCCGCCGAAACTCCCCTACAGGAGGCTTTTCGGGTCGCTGATGATGTGCTGCGCCAAGGGGTACAGGGCATCTCGGATATTATCACTATCCCCGGTCTGGTGAATGTGGATTTCGCTGATGTGCGGGCAGTGATGGCCGATGCGGGTTCGGCCCTAATGGGCATCGGCATCGGTTCTGGAAAATCTCGGGCTAAGGAAGGAGCGATCGCGGCTATTTCCTCACCGTTACTGGAATCCTCGATCGAAGGGGCGAAAGGTGTGGTCTTTAATATCACCGGTGGTCAAGATCTAACCTTACACGAAGTCAATGCCGCCGCCGAAATTATCTATGAAGTGGTCGATCCCAACGCTAATATCATCTTTGGGGCA
>110925_Ohashi_fts_clone10
CCTGATTATTATCCCCAATAACCAGTTATTACAGGTAATACCCGCCGAAACTCCCCTACAGGAGGCTTTTCGGGTCGCTGATGATGTGCTGCGCCAAGGGGTACAGGGCATCTCGGATATTATCACTATCCCCGGTCTGGTGAATGTGGATTTCGCTGATGTGCGGGCAGTGATGGCCGATGCGGGTTCGGCCCTAATGGGCATCGGCATCGGTTCTGGAAAATCTCGGGCTAAGGAAGGAGCGATCGCGGCTATTTCCTCACCGTTACTGGAATCCTCGATCGAAGGGGCGAAAGGTGTGGTCTTTAATATCACCGGTGGTCAAGATCTAACCTTACACGAAGTCAATGCCGCCGCCGAAATTATCTATGAAGTGGTCGATCCCAACGCTAATATCATCTTTGGGGCA
>110925_Ohashi_fts_clone11
CCTGATTATTATCCCCAATAACCAGTTATTACAGGTAATACCCGCCGAAACTCCCCTACAGGAGGCTTTTCGGGTCGCTGATGATGTGCTGCGCCAAGGGGTACAGGGCATCTCGGATATTATCACTATCCCCGGTCTGGTGAATGTGGATTTCGCTGATGTGCGGGCAGTGATGGCCGATGCGGGTTCGGCCCTAATGGGCATCGGCATCGGTTCTGGAAAATCTCGGGCTAAGGAAGGAGCGATCGCGGCTATTTCCTCACCGTTACTGGAATCCTCGATCGAAGGGGCGAAAGGTGTGGTCTTTAATATCACCGGTGGTCAAGATCTAACCTTACACGAAGTCAATGCCGCCGCCGAAATTATCTATGAAGTGGTCGATCCCAACGCTAATATCATCTTTGGGGCA
>110925_Ohashi_fts_clone12
CCTGATTATTATCCCCAATAACCAGTTATTACAGGTAATACCCGCCGAAACTCCCCTACAGGAGGCTTTTCGGGTCGCTGATGATGTGCTGCGCCAAGGGGTACAGGGCATCTCGGATATTATCACTATCCCCGGTCTGGTGAATGTGGATTTCGCTGATGTGCGGGCAGTGATGGCCGATGCGGGTTCGGCCCTAATGGGCATCGGCATCGGTTCTGGAAAATCTCGGGCTAAGGAAGGAGCGATCGCGGCTATTTCCTCACCGTTACTGGAATCCTCGATCGAAGGGGCGAAAGGTGTGGTCTTTAATATCACCGGTGGTCAAGATCTAACCTTACACGAAGTCAATGCCGCCGCCGAAATTATCTATGAAGTGGTCGATCCCAACGCTAATATCATCTTTGGGGCA
>110925_Ohashi_fts_clone13
CCTGATTATTATCCCCAATAACCAGTTATTACAGGTAATACCCGCCGAAACTCCCCTACAGGAGGCTTTTCGCGTCGCCGATGATGTGCTGCGGCAAGGGGTACAGGGTATCTCGGATATTATCACTATCCCCGGTCTGGTGAATGTGGATTTCGCCGATGTGCGGGCAGTGATGGCCGATGCGGGTTCAGCCCTAATGGGCATCGGCATCGGTTCTGGAAAATCTCGGGCTAAGGAAGGAGCGATCGCGGCTATATCCTCACCGTTACTGGAATCCTCGATCGAAGGGGCGAAAGGTGTGGTCTTTAACATCACTGGTGGTCAAGATCTAACCCTACACGAAGTCAATGCCGCCGCTGAAATTATCTATGAGGTGGTTGATCCCAACGCTAATATCATCTTTGGGGCA
>110925_Ohashi_fts_clone14
CCTGATTATTATCCCCAATAACCAGTTATTACAGGTAATACCCGCCGAAACTCCCCTACAGGAGGCTTTTCGGGTCGCTGATGATGTGCTGCGCCAAGGGGTACAGGGCATCTCGGATATTATCACTATCCCCGGTCTGGTGAATGTGGATTTCGCTGATGTGCGGGCAGTGATGGCCGATGCGGGTTCGGCCCTAATGGGCATCGGCATCGGTTCTGGAAAATCTCGGGCTAAGGAAGGAGCGATCGCGGCTATTTCCTCACCGTTACTGGAATCCTCGATCGAAGGGGCGAAAGGTGTGGTCTTTAATATCACCGGTGGTCAAGATCTAACCTTACACGAAGTCAATGCCGCCGCCGAAATTATCTATGAAGTGGTCGATCCCAACGCTAATATCATCTTTGGGGCA
>110925_Ohashi_fts_clone15
CCTGATTATTATCCCCAATAACCAGTTATTACAGGTAATACCCGCCGAAACTCCCCTACAGGAGGCTTTTCGGGTCGCTGATGATGTGCTGCGCCAAGGGGTACAGGGCATCTCGGATATTATCACTATCCCCGGTCTGGTGAATGTGGATTTCGCTGATGTGCGGGCAGTGATGGCCGATGCGGGTTCGGCCCTAATGGGCATCGGCATCGGTTCTGGAAAATCTCGGGCTAAGGAAGGAGCGATCGCGGCTATTTCCTCACCGTTACTGGAATCCTCGATCGAAGGGGCGAAAGGTGTGGTCTTTAATATCACCGGTGGTCAAGATCTAACCTTACACGAAGTCAATGCCGCCGCCGAAATTATCTATGAAGTGGTCGATCCCAACGCTAATATCATCTTTGGGGCA
>110925_Ohashi_fts_clone16
CCTGATTATTATCCCCAATAACCAGTTATTACAGGTAATACCCGCCGAAACTCCCCTACAGGAGGCTTTTCGGGTCGCTGATGATGTGCTGCGCCAAGGGGTACAGGGCATCTCGGATATTATCACTATCCCCGGTCTGGTGAATGTGGATTTCGCTGATGTGCGGGCAGTGATGGCCGATGCGGGTTCGGCCCTAATGGGCATCGGCATCGGTTCTGGAAAATCTCGGGCTAAGGAAGGAGCGATCGCGGCTATTTCCTCACCGTTACTGGAATCCTCGATCGAAGGGGCGAAAGGTGTGGTCTTTAATATCACCGGTGGTCAAGATCTAACCTTACACGAAGTCAATGCCGCCGCCGAAATTATCTATGAAGTGGTCGATCCCAACGCTAATATCATCTTTGGGGCA
>110925_Ohashi_fts_clone17
CCTGATTATTATCCCCAATAACCAGTTATTACAGGTAATACCCGCCGAAACTCCCCTACAGGAGGCTTTTCGGGTCGCTGATGATGTGCTGCGCCAAGGGGTACAGGGCATCTCGGATATTATCACTATCCCCGGTCTGGTGAATGTGGATTTCGCTGATGTGCGGGCAGTGATGGCCGATGCGGGTTCGGCCCTAATGGGCATCGGCATCGGTTCTGGAAAATCTCGGGCTAAGGAAGGAGCGATCGCGGCTATTTCCTCACCGTTACTGGAATCCTCGATCGAAGGGGCGAAAGGTGTGGTCTTTAATATCACCGGTGGTCAAGATCTAACCTTACACGAAGTCAATGCCGCCGCCGAAATTATCTATGAAGTGGTCGATCCCAACGCTAATATCATCTTTGGGGCA
>110925_Ohashi_fts_clone18
CCTGATTATTATCCCCAATAACCAGTTATTACAGGTAATACCCGCCGAAACTCCCCTACAGGAGGCTTTTCGGGTCGCTGATGATGTGCTGCGCCAAGGGGTACAGGGCATCTCGGATATTATCACTATCCCCGGTCTGGTGAATGTGGATTTCGCTGATGTGCGGGCAGTGATGGCCGATGCGGGTTCGGCCCTAATGGGCATCGGCATCGGTTCTGGAAAATCTCGGGCTAAGGAAGGAGCGATCGCGGCTATTTCCTCACCGTTACTGGAATCCTCGATCGAAGGGGCGAAAGGTGTGGTCTTTAATATCACCGGTGGTCAAGATCTAACCTTACACGAAGTCAATGCCGCCGCCGAAATTATCTATGAAGTGGTCGATCCCAACGCTAATATCATCTTTGGGGCA
>110925_Ohashi_fts_clone19
CCTGATTATTATCCCCAATAACCAGTTATTACAGGTAATACCCGCCGAAACTCCCCTACAGGAGGCTTTTCGGGTCGCTGATGATGTGCTGCGCCAAGGGGTACAGGGCATCTCGGATATTATCACTATCCCCGGTCTGGTGAATGTGGATTTCGCTGATGTGCGGGCAGTGATGGCCGATGCGGGTTCGGCCCTAATGGGCATCGGCATCGGTTCTGGAAAATCTCGGGCTAAGGAAGGAGCGATCGCGGCTATTTCCTCACCGTTACTGGAATCCTCGATCGAAGGGGCGAAAGGTGTGGTCTTTAATATCACCGGTGGTCAAGATCTAACCTTACACGAAGTCAATGCCGCCGCCGAAATTATCTATGAAGTGGTCGATCCCAACGCTAATATCATCTTTGGGGCA
>110925_Ohashi_fts_clone20
CCTGATTATTATCCCCAATAACCAGTTATTACAGGTAATACCCGCCGAAACTCCCCTACAGGAGGCTTTTCGGGTCGCTGATGATGTGCTGCGCCAAGGGGTACAGGGCATCTCGGATATTATCACTATCCCCGGTCTGGTGAATGTGGATTTCGCTGATGTGCGGGCAGTGATGGCCGATGCGGGTTCGGCCCTAATGGGCATCGGCATCGGTTCTGGAAAATCTCGGGCTAAGGAAGGAGCGATCGCGGCTATTTCCTCACCGTTACTGGAATCCTCGATCGAAGGGGCGAAAGGTGTGGTCTTTAATATCACCGGTGGTCAAGATCTAACCTTACACGAAGTCAATGCCGCCGCCGAAATTATCTATGAAGTGGTCGATCCCAACGCTAATATCATCTTTGGGGCA
>110925_Ohashi_fts_clone21
CCTGATTATTATCCCCAATAACCAGTTATTACAGGTAATACCCGCCGAAACTCCCCTACAGGAGGCTTTTCGGGTCGCTGATGATGTGCTGCGCCAAGGGGTACAGGGCATCTCGGATATTATCACTATCCCCGGTCTGGTGAATGTGGATTTCGCTGATGTGCGGGCAGTGATGGCCGATGCGGGTTCGGCCCTAATGGGCATCGGCATCGGTTCTGGAAAATCTCGGGCTAAGGAAGGAGCGATCGCGGCTATTTCCTCACCGTTACTGGAATCCTCGATCGAAGGGGCGAAAGGTGTGGTCTTTAATATCACCGGTGGTCAAGATCTAACCTTACACGAAGTCAATGCCGCCGCCGAAATTATCTATGAAGTGGTCGATCCCAACGCTAATATCATCTTTGGGGCA
>110925_Ohashi_fts_clone22
CCTGATTATTATCCCCAATAACCAGTTATTACAGGTAATACCCGCCGAAACTCCCCTACAGGAGGCTTTTCGGGTCGCTGATGATGTGCTGCGCCAAGGGGTACAGGGCATCTCGGATATTATCACTATCCCCGGTCTGGTGAATGTGGATTTCGCTGATGTGCGGGCAGTGATGGCCGATGCGGGTTCGGCCCTAATGGGCATCGGCATCGGTTCTGGAAAATCTCGGGCTAAGGAAGGAGCGATCGCGGCTATTTCCTCACCGTTACTGGAATCCTCGATCGAAGGGGCGAAAGGTGTGGTCTTTAATATCACCGGTGGTCAAGATCTAACCTTACACGAAGTCAATGCCGCCGCCGAAATTATCTATGAAGTGGTCGATCCCAACGCTAATATCATCTTTGGGGCA
>110925_Ohashi_fts_clone23
CCTGATTATTATCCCCAATAACCAGTTATTACAGGTAATACCCGCCGAAACTCCCCTACAGGAGGCTTTTCGGGTCGCTGATGATGTGCTGCGCCAAGGGGTACAGGGCATCTCGGATATTATCACTATCCCCGGTCTGGTGAATGTGGATTTCGCTGATGTGCGGGCAGTGATGGCCGATGCGGGTTCGGCCCTAATGGGCATCGGCATCGGTTCTGGAAAATCTCGGGCTAAGGAAGGAGCGATCGCGGCTATTTCCTCACCGTTACTGGAATCCTCGATCGAAGGGGCGAAAGGTGTGGTCTTTAATATCACCGGTGGTCAAGATCTAACCTTACACGAAGTCAATGCCGCCGCCGAAATTATCTATGAAGTGGTCGATCCCAACGCTAATATCATCTTTGGGGCA
>110925_Ohashi_fts_clone24
CCTGATTATTATCCCCAATAACCAGTTATTACAGGTAATACCCGCCGAAACTCCCCTACAGGAGGCTTTTCGGGTCGCTGATGATGTGCTGCGCCAAGGGGTACAGGGCATCTCGGATATTATCACTATCCCCGGTCTGGTGAATGTGGATTTCGCTGATGTGCGGGCAGTGATGGCCGATGCGGGTTCGGCCCTAATGGGCATCGGCATCGGTTCTGGAAAATCTCGGGCTAAGGAAGGAGCGATCGCGGCTATTTCCTCACCGTTACTGGAATCCTCGATCGAAGGGGCGAAAGGTGTGGTCTTTAATATCACCGGTGGTCAAGATCTAACCTTACACGAAGTCAATGCCGCCGCCGAAATTATCTATGAAGTGGTCGATCCCAACGCTAATATCATCTTTGGGGCA
>110925_Ohashi_fts_clone25
CCTGATTATTATCCCCAATAACCAGTTATTACAGGTAATACCCGCCGAAACTCCCCTACAGGAGGCTTTTCGGGTCGCTGATGATGTGCTGCGCCAAGGGGTACAGGGCATCTCGGATATTATCACTATCCCCGGTCTGGTGAATGTGGATTTCGCTGATGTGCGGGCAGTGATGGCCGATGCGGGTTCGGCCCTAATGGGCATCGGCATCGGTTCTGGAAAATCTCGGGCTAAGGAAGGAGCGATCGCGGCTATTTCCTCACCGTTACTGGAATCCTCGATCGAAGGGGCGAAAGGTGTGGTCTTTAATATCACCGGTGGTCAAGATCTAACCTTACACGAAGTCAATGCCGCCGCCGAAATTATCTATGAAGTGGTCGATCCCAACGCTAATATCATCTTTGGGGCA
>110925_Ohashi_fts_clone26
CCTGATTATTATCCCCAATAACCAGTTATTACAGGTAATACCCGCCGAAACTCCCCTACAGGAGGCTTTTCGGGTCGCTGATGATGTGCTGCGCCAAGGGGTACAGGGCATCTCGGATATTATCACTATCCCCGGTCTGGTGAATGTGGATTTCGCTGATGTGCGGGCAGTGATGGCCGATGCGGGTTCGGCCCTAATGGGCATCGGCATCGGTTCTGGAAAATCTCGGGCTAAGGAAGGAGCGATCGCGGCTATTTCCTCACCGTTACTGGAATCCTCGATCGAAGGGGCGAAAGGTGTGGTCTTTAATATCACCGGTGGTCAAGATCTAACCTTACACGAAGTCAATGCCGCCGCCGAAATTATCTATGAAGTGGTCGATCCCAACGCTAATATCATCTTTGGGGCA
>110925_Ohashi_fts_clone27
CCTGATTATTATCCCCAATAACCAGTTATTACAGGTAATACCCGCCGAAACTCCCCTACAGGAGGCTTTTCGGGTCGCTGATGATGTGCTGCGCCAAGGGGTACAGGGCATCTCGGATATTATCACTATCCCCGGTCTGGTGAATGTGGATTTCGCTGATGTGCGGGCAGTGATGGCCGATGCGGGTTCGGCCCTAATGGGCATCGGCATCGGTTCTGGAAAATCTCGGGCTAAGGAAGGAGCGATCGCGGCTATTTCCTCACCGTTACTGGAATCCTCGATCGAAGGGGCGAAAGGTGTGGTCTTTAATATCACCGGTGGTCAAGATCTAACCTTACACGAAGTCAATGCCGCCGCCGAAATTATCTATGAAGTGGTCGATCCCAACGCTAATATCATCTTTGGGGCA
>110925_Ohashi_fts_clone28
CCTGATTATTATCCCCAATAACCAGTTATTACAGGTAATACCCGCCGAAACTCCCCTACAGGAGGCTTTTCGGGTCGCTGATGATGTGCTGCGCCAAGGGGTACAGGGCATCTCGGATATTATCACTATCCCCGGTCTGGTGAATGTGGATTTCGCTGATGTGCGGGCAGTGATGGCCGATGCGGGTTCGGCCCTAATGGGCATCGGCATCGGTTCTGGAAAATCTCGGGCTAAGGAAGGAGCGATCGCGGCTATTTCCTCACCGTTACTGGAATCCTCGATCGAAGGGGCGAAAGGTGTGGTCTTTAATATCACCGGTGGTCAAGATCTAACCTTACACGAAGTCAATGCCGCCGCCGAAATTATCTATGAAGTGGTCGATCCCAACGCTAATATCATCTTTGGGGCA
>110925_Ohashi_fts_clone29
CCTGATTATTATCCCCAATAACCAGTTATTACAGGTAATACCCGCCGAAACTCCCCTACAGGAGGCTTTTCGGGTCGCTGATGATGTGCTGCGCCAAGGGGTACAGGGCATCTCGGATATTATCACTATCCCCGGTCTGGTGAATGTGGATTTCGCTGATGTGCGGGCAGTGATGGCCGATGCGGGTTCGGCCCTAATGGGCATCGGCATCGGTTCTGGAAAATCTCGGGCTAAGGAAGGAGCGATCGCGGCTATTTCCTCACCGTTACTGGAATCCTCGATCGAAGGGGCGAAAGGTGTGGTCTTTAATATCACCGGTGGTCAAGATCTAACCTTACACGAAGTCAATGCCGCCGCCGAAATTATCTATGAAGTGGTCGATCCCAACGCTAATATCATCTTTGGGGCA
>110925_Ohashi_fts_clone30
CCTGATTATTATCCCCAATAACCAGTTATTACAGGTAATACCCGCCGAAACTCCCCTACAGGAGGCTTTTCGGGTCGCTGATGATGTGCTGCGCCAAGGGGTACAGGGCATCTCGGATATTATCACTATCCCCGGTCTGGTGAATGTGGATTTCGCTGATGTGCGGGCAGTGATGGCCGATGCGGGTTCGGCCCTAATGGGCATCGGCATCGGTTCTGGAAAATCTCGGGCTAAGGAAGGAGCGATCGCGGCTATTTCCTCACCGTTACTGGAATCCTCGATCGAAGGGGCGAAAGGTGTGGTCTTTAATATCACCGGTGGTCAAGATCTAACCTTACACGAAGTCAATGCCGCCGCCGAAATTATCTATGAAGTGGTCGATCCCAACGCTAATATCATCTTTGGGGCA
>101019_Chidori_fts_clone1
CCTGATTATTATCCCCAATAACCAGTTATTACAGGTAATACCCGCCGAAACTCCCCTACAGGAGGCTTTTCGGGTCGCTGATGATGTGCTGCGCCAAGGGGTACAGGGCATCTCGGATATTATCACTATCCCCGGTCTGGTGAATGTGGATTTCGCTGATGTGCGGGCAGTGATGGCCGATGCGGGTTCGGCCCTAATGGGCATCGGCATCGGTTCTGGAAAATCTCGGGCTAAGGAAGGAGCGATCGCGGCTATTTCCTCACCGTTACTGGAATCCTCGATCGAAGGGGCGAAAGGTGTGGTCTTTAATATCACCGGTGGTCAAGATCTAACCTTACACGAAGTCAATGCCGCCGCCGAAATTATCTATGAAGTGGTCGATCCCAACGCTAATATCATCTTTGGGGCA
>101019_Chidori_fts_clone2
CCTGATTATTATCCCCAATAACCAGTTATTACAGGTAATACCCGCCGAAACTCCCCTACAGGAGGCTTTTCGGGTCGCTGATGATGTGCTGCGCCAAGGGGTACAGGGCATCTCGGATATTATCACTATCCCCGGTCTGGTGAATGTGGATTTCGCTGATGTGCGGGCAGTGATGGCCGATGCGGGTTCGGCCCTAATGGGCATCGGCATCGGTTCTGGAAAATCTCGGGCTAAGGAAGGAGCGATCGCGGCTATTTCCTCACCGTTACTGGAATCCTCGATCGAAGGGGCGAAAGGTGTGGTCTTTAATATCACCGGTGGTCAAGATCTAACCTTACACGAAGTCAATGCCGCCGCCGAAATTATCTATGAAGTGGTCGATCCCAACGCTAATATCATCTTTGGGGCA
>101019_Chidori_fts_clone3
CCTGATTATTATCCCCAATAACCAGTTATTACAGGTAATACCCGCCGAAACTCCCCTACAGGAGGCTTTTCGGGTCGCTGATGATGTGCTGCGCCAAGGGGTACAGGGCATCTCGGATATTATCACTATCCCCGGTCTGGTGAATGTGGATTTCGCTGATGTGCGGGCAGTGATGGCCGATGCGGGTTCGGCCCTAATGGGCATCGGCATCGGTTCTGGAAAATCTCGGGCTAAGGAAGGAGCGATCGCGGCTATTTCCTCACCGTTACTGGAATCCTCGATCGAAGGGGCGAAAGGTGTGGTCTTTAATATCACCGGTGGTCAAGATCTAACCTTACACGAAGTCAATGCCGCCGCCGAAATTATCTATGAAGTGGTCGATCCCAACGCTAATATCATCTTTGGGGCA
>101019_Chidori_fts_clone4
CCTGATTATTATCCCCAATAACCAGTTATTACAGGTAATACCCGCCGAAACTCCCCTACAGGAGGCTTTTCGGGTCGCTGATGATGTGCTGCGCCAAGGGGTACAGGGCATCTCGGATATTATCACTATCCCCGGTCTGGTGAATGTGGATTTCGCTGATGTGCGGGCAGTGATGGCCGATGCGGGTTCGGCCCTAATGGGCATCGGCATCGGTTCTGGAAAATCTCGGGCTAAGGAAGGAGCGATCGCGGCTATTTCCTCACCGTTACTGGAATCCTCGATCGAAGGGGCGAAAGGTGTGGTCTTTAATATCACCGGTGGTCAAGATCTAACCTTACACGAAGTCAATGCCGCCGCCGAAATTATCTATGAAGTGGTCGATCCCAACGCTAATATCATCTTTGGGGCA
>101019_Chidori_fts_clone5
CCTGATTATTATCCCCAATAACCAGTTATTACAGGTAATACCCGCCGAAACTCCCCTACAGGAGGCTTTTCGGGTCGCTGATGATGTGCTGCGCCAAGGGGTACAGGGCATCTCGGATATTATCACTATCCCCGGTCTGGTGAATGTGGATTTCGCTGATGTGCGGGCAGTGATGGCCGATGCGGGTTCGGCCCTAATGGGCATCGGCATCGGTTCTGGAAAATCTCGGGCTAAGGAAGGAGCGATCGCGGCTATTTCCTCACCGTTACTGGAATCCTCGATCGAAGGGGCGAAAGGTGTGGTCTTTAATATCACCGGTGGTCAAGATCTAACCTTACACGAAGTCAATGCCGCCGCCGAAATTATCTATGAAGTGGTCGATCCCAACGCTAATATCATCTTTGGGGCA
>101019_Chidori_fts_clone6
CCTGATTATTATCCCCAATAACCAGTTATTACAGGTAATACCCGCCGAAACTCCCCTACAGGAGGCTTTTCGGGTCGCTGATGATGTGCTGCGCCAAGGGGTACAGGGCATCTCGGATATTATCACTATCCCCGGTCTGGTGAATGTGGATTTCGCTGATGTGCGGGCAGTGATGGCCGATGCGGGTTCGGCCCTAATGGGCATCGGCATCGGTTCTGGAAAATCTCGGGCTAAGGAAGGAGCGATCGCGGCTATTTCCTCACCGTTACTGGAATCCTCGATCGAAGGGGCGAAAGGTGTGGTCTTTAATATCACCGGTGGTCAAGATCTAACCTTACACGAAGTCAATGCCGCCGCCGAAATTATCTATGAAGTGGTCGATCCCAACGCTAATATCATCTTTGGGGCA
>101019_Chidori_fts_clone7
CCTGATTATTATCCCCAATAACCAGTTATTACAGGTAATACCCGCCGAAACTCCCCTACAGGAGGCTTTTCGGGTCGCTGATGATGTGCTGCGCCAAGGGGTACAGGGCATCTCGGATATTATCACTATCCCCGGTCTGGTGAATGTGGATTTCGCTGATGTGCGGGCAGTGATGGCCGATGCGGGTTCGGCCCTAATGGGCATCGGCATCGGTTCTGGAAAATCTCGGGCTAAGGAAGGAGCGATCGCGGCTATTTCCTCACCGTTACTGGAATCCTCGATCGAAGGGGCGAAAGGTGTGGTCTTTAATATCACCGGTGGTCAAGATCTAACCTTACACGAAGTCAATGCCGCCGCCGAAATTATCTATGAAGTGGTCGATCCCAACGCTAATATCATCTTTGGGGCA
>101019_Chidori_fts_clone8
CCTGATTATTATCCCCAATAACCAGTTATTACAGGTAATACCCGCCGAAACTCCCCTACAGGAGGCTTTTCGGGTCGCTGATGATGTGCTGCGCCAAGGGGTACAGGGCATCTCGGATATTATCACTATCCCCGGTCTGGTGAATGTGGATTTCGCTGATGTGCGGGCAGTGATGGCCGATGCGGGTTCGGCCCTAATGGGCATCGGCATCGGTTCTGGAAAATCTCGGGCTAAGGAAGGAGCGATCGCGGCTATTTCCTCACCGTTACTGGAATCCTCGATCGAAGGGGCGAAAGGTGTGGTCTTTAATATCACCGGTGGTCAAGATCTAACCTTACACGAAGTCAATGCCGCCGCCGAAATTATCTATGAAGTGGTCGATCCCAACGCTAATATCATCTTTGGGGCA
>101019_Chidori_fts_clone9
CCTGATTATTATCCCCAATAACCAGTTATTACAGGTAATACCCGCCGAAACTCCCCTACAGGAGGCTTTTCGGGTCGCTGATGATGTGCTGCGCCAAGGGGTACAGGGCATCTCGGATATTATCACTATCCCCGGTCTGGTGAATGTGGATTTCGCTGATGTGCGGGCAGTGATGGCCGATGCGGGTTCGGCCCTAATGGGCATCGGCATCGGTTCTGGAAAATCTCGGGCTAAGGAAGGAGCGATCGCGGCTATTTCCTCACCGTTACTGGAATCCTCGATCGAAGGGGCGAAAGGTGTGGTCTTTAATATCACCGGTGGTCAAGATCTAACCTTACACGAAGTCAATGCCGCCGCCGAAATTATCTATGAAGTGGTCGATCCCAACGCTAATATCATCTTTGGGGCA
>101019_Chidori_fts_clone10
CCTGATTATTATCCCCAATAACCAGTTATTACAGGTAATACCCGCCGAAACTCCCCTACAGGAGGCTTTTCGGGTCGCTGATGATGTGCTGCGCCAAGGGGTACAGGGCATCTCGGATATTATCACTATCCCCGGTCTGGTGAATGTGGATTTCGCTGATGTGCGGGCAGTGATGGCCGATGCGGGTTCGGCCCTAATGGGCATCGGCATCGGTTCTGGAAAATCTCGGGCTAAGGAAGGAGCGATCGCGGCTATTTCCTCACCGTTACTGGAATCCTCGATCGAAGGGGCGAAAGGTGTGGTCTTTAATATCACCGGTGGTCAAGATCTAACCTTACACGAAGTCAATGCCGCCGCCGAAATTATCTATGAAGTGGTCGATCCCAACGCTAATATCATCTTTGGGGCA
>101019_Chidori_fts_clone11
CCTGATTATTATCCCCAATAACCAGTTATTACAGGTAATACCCGCCGAAACTCCCCTACAGGAGGCTTTTCGGGTCGCTGATGATGTGCTGCGCCAAGGGGTACAGGGCATCTCGGATATTATCACTATCCCCGGTCTGGTGAATGTGGATTTCGCTGATGTGCGGGCAGTGATGGCCGATGCGGGTTCGGCCCTAATGGGCATCGGCATCGGTTCTGGAAAATCTCGGGCTAAGGAAGGAGCGATCGCGGCTATTTCCTCACCGTTACTGGAATCCTCGATCGAAGGGGCGAAAGGTGTGGTCTTTAATATCACCGGTGGTCAAGATCTAACCTTACACGAAGTCAATGCCGCCGCCGAAATTATCTATGAAGTGGTCGATCCCAACGCTAATATCATCTTTGGGGCA
>101019_Chidori_fts_clone12
CCTGATTATTATCCCCAATAACCAGTTATTACAGGTAATACCCGCCGAAACTCCCCTACAGGAGGCTTTTCGGGTCGCTGATGATGTGCTGCGCCAAGGGGTACAGGGCATCTCGGATATTATCACTATCCCCGGTCTGGTGAATGTGGATTTCGCTGATGTGCGGGCAGTGATGGCCGATGCGGGTTCGGCCCTAATGGGCATCGGCATCGGTTCTGGAAAATCTCGGGCTAAGGAAGGAGCGATCGCGGCTATTTCCTCACCGTTACTGGAATCCTCGATCGAAGGGGCGAAAGGTGTGGTCTTTAATATCACCGGTGGTCAAGATCTAACCTTACACGAAGTCAATGCCGCCGCCGAAATTATCTATGAAGTGGTCGATCCCAACGCTAATATCATCTTTGGGGCA
>101019_Chidori_fts_clone13
CCTGATTATTATCCCCAATAACCAGTTATTACAGGTAATACCCGCCGAAACTCCCCTACAGGAGGCTTTTCGGGTCGCTGATGATGTGCTGCGCCAAGGGGTACAGGGCATCTCGGATATTATCACTATCCCCGGTCTGGTGAATGTGGATTTCGCTGATGTGCGGGCAGTGATGGCCGATGCGGGTTCGGCCCTAATGGGCATCGGCATCGGTTCTGGAAAATCTCGGGCTAAGGAAGGAGCGATCGCGGCTATTTCCTCACCGTTACTGGAATCCTCGATCGAAGGGGCGAAAGGTGTGGTCTTTAATATCACCGGTGGTCAAGATCTAACCTTACACGAAGTCAATGCCGCCGCCGAAATTATCTATGAAGTGGTCGATCCCAACGCTAATATCATCTTTGGGGCA
>101019_Chidori_fts_clone14
CCTGATTATTATCCCCAATAACCAGTTATTACAGGTAATACCCGCCGAAACTCCCCTACAGGAGGCTTTTCGGGTCGCTGATGATGTGCTGCGCCAAGGGGTACAGGGCATCTCGGATATTATCACTATCCCCGGTCTGGTGAATGTGGATTTCGCTGATGTGCGGGCAGTGATGGCCGATGCGGGTTCGGCCCTAATGGGCATCGGCATCGGTTCTGGAAAATCTCGGGCTAAGGAAGGAGCGATCGCGGCTATTTCCTCACCGTTACTGGAATCCTCGATCGAAGGGGCGAAAGGTGTGGTCTTTAATATCACCGGTGGTCAAGATCTAACCTTACACGAAGTCAATGCCGCCGCCGAAATTATCTATGAAGTGGTCGATCCCAACGCTAATATCATCTTTGGGGCA
>101019_Chidori_fts_clone15
CCTGATTATTATCCCCAATAACCAGTTATTACAGGTAATACCCGCCGAAACTCCCCTACAGGAGGCTTTTCGGGTCGCTGATGATGTGCTGCGCCAAGGGGTACAGGGCATCTCGGATATTATCACTATCCCCGGTCTGGTGAATGTGGATTTCGCTGATGTGCGGGCAGTGATGGCCGATGCGGGTTCGGCCCTAATGGGCATCGGCATCGGTTCTGGAAAATCTCGGGCTAAGGAAGGAGCGATCGCGGCTATTTCCTCACCGTTACTGGAATCCTCGATCGAAGGGGCGAAAGGTGTGGTCTTTAATATCACCGGTGGTCAAGATCTAACCTTACACGAAGTCAATGCCGCCGCCGAAATTATCTATGAAGTGGTCGATCCCAACGCTAATATCATCTTTGGGGCA
>101019_Chidori_fts_clone16
CCTGATTATTATCCCCAATAACCAGTTATTACAGGTAATACCCGCCGAAACTCCCCTACAGGAGGCTTTTCGGGTCGCTGATGATGTGCTGCGCCAAGGGGTACAGGGCATCTCGGATATTATCACTATCCCCGGTCTGGTGAATGTGGATTTCGCTGATGTGCGGGCAGTGATGGCCGATGCGGGTTCGGCCCTAATGGGCATCGGCATCGGTTCTGGAAAATCTCGGGCTAAGGAAGGAGCGATCGCGGCTATTTCCTCACCGTTACTGGAATCCTCGATCGAAGGGGCGAAAGGTGTGGTCTTTAATATCACCGGTGGTCAAGATCTAACCTTACACGAAGTCAATGCCGCCGCCGAAATTATCTATGAAGTGGTCGATCCCAACGCTAATATCATCTTTGGGGCA
>101019_Chidori_fts_clone17
CCTGATTATTATCCCCAATAACCAGTTATTACAGGTAATACCCGCCGAAACTCCCCTACAGGAGGCTTTTCGGGTCGCTGATGATGTGCTGCGCCAAGGGGTACAGGGCATCTCGGATATTATCACTATCCCCGGTCTGGTGAATGTGGATTTCGCTGATGTGCGGGCAGTGATGGCCGATGCGGGTTCGGCCCTAATGGGCATCGGCATCGGTTCTGGAAAATCTCGGGCTAAGGAAGGAGCGATCGCGGCTATTTCCTCACCGTTACTGGAATCCTCGATCGAAGGGGCGAAAGGTGTGGTCTTTAATATCACCGGTGGTCAAGATCTAACCTTACACGAAGTCAATGCCGCCGCCGAAATTATCTATGAAGTGGTCGATCCCAACGCTAATATCATCTTTGGGGCA
>101019_Chidori_fts_clone18
CCTGATTATTATCCCCAATAACCAGTTATTACAGGTAATACCCGCCGAAACTCCCCTACAGGAGGCTTTTCGGGTCGCTGATGATGTGCTGCGCCAAGGGGTACAGGGCATCTCGGATATTATCACTATCCCCGGTCTGGTGAATGTGGATTTCGCTGATGTGCGGGCAGTGATGGCCGATGCGGGTTCGGCCCTAATGGGCATCGGCATCGGTTCTGGAAAATCTCGGGCTAAGGAAGGAGCGATCGCGGCTATTTCCTCACCGTTACTGGAATCCTCGATCGAAGGGGCGAAAGGTGTGGTCTTTAATATCACCGGTGGTCAAGATCTAACCTTACACGAAGTCAATGCCGCCGCCGAAATTATCTATGAAGTGGTCGATCCCAACGCTAATATCATCTTTGGGGCA
>101019_Chidori_fts_clone19
CCTGATTATTATCCCCAATAACCAGTTATTACAGGTAATACCCGCCGAAACTCCCCTACAGGAGGCTTTTCGGGTCGCTGATGATGTGCTGCGCCAAGGGGTACAGGGCATCTCGGATATTATCACTATCCCCGGTCTGGTGAATGTGGATTTCGCTGATGTGCGGGCAGTGATGGCCGATGCGGGTTCGGCCCTAATGGGCATCGGCATCGGTTCTGGAAAATCTCGGGCTAAGGAAGGAGCGATCGCGGCTATTTCCTCACCGTTACTGGAATCCTCGATCGAAGGGGCGAAAGGTGTGGTCTTTAATATCACCGGTGGTCAAGATCTAACCTTACACGAAGTCAATGCCGCCGCCGAAATTATCTATGAAGTGGTCGATCCCAACGCTAATATCATCTTTGGGGCA
>101019_Chidori_fts_clone20
CCTGATTATTATCCCCAATAACCAGTTATTACAGGTAATACCCGCCGAAACTCCCCTACAGGAGGCTTTTCGGGTCGCTGATGATGTGCTGCGCCAAGGGGTACAGGGCATCTCGGATATTATCACTATCCCCGGTCTGGTGAATGTGGATTTCGCTGATGTGCGGGCAGTGATGGCCGATGCGGGTTCGGCCCTAATGGGCATCGGCATCGGTTCTGGAAAATCTCGGGCTAAGGAAGGAGCGATCGCGGCTATTTCCTCACCGTTACTGGAATCCTCGATCGAAGGGGCGAAAGGTGTGGTCTTTAATATCACCGGTGGTCAAGATCTAACCTTACACGAAGTCAATGCCGCCGCCGAAATTATCTATGAAGTGGTCGATCCCAACGCTAATATCATCTTTGGGGCA
>101019_Chidori_fts_clone21
CCTGATTATTATCCCCAATAACCAGTTATTACAGGTAATACCCGCCGAAACTCCCCTACAGGAGGCTTTTCGGGTCGCTGATGATGTGCTGCGCCAAGGGGTACAGGGCATCTCGGATATTATCACTATCCCCGGTCTGGTGAATGTGGATTTCGCTGATGTGCGGGCAGTGATGGCCGATGCGGGTTCGGCCCTAATGGGCATCGGCATCGGTTCTGGAAAATCTCGGGCTAAGGAAGGAGCGATCGCGGCTATTTCCTCACCGTTACTGGAATCCTCGATCGAAGGGGCGAAAGGTGTGGTCTTTAATATCACCGGTGGTCAAGATCTAACCTTACACGAAGTCAATGCCGCCGCCGAAATTATCTATGAAGTGGTCGATCCCAACGCTAATATCATCTTTGGGGCA
>101019_Chidori_fts_clone22
CCTGATTATTATCCCCAATAACCAGTTATTACAGGTAATACCCGCCGAAACTCCCCTACAGGAGGCTTTTCGGGTCGCTGATGATGTGCTGCGCCAAGGGGTACAGGGCATCTCGGATATTATCACTATCCCCGGTCTGGTGAATGTGGATTTCGCTGATGTGCGGGCAGTGATGGCCGATGCGGGTTCGGCCCTAATGGGCATCGGCATCGGTTCTGGAAAATCTCGGGCTAAGGAAGGAGCGATCGCGGCTATTTCCTCACCGTTACTGGAATCCTCGATCGAAGGGGCGAAAGGTGTGGTCTTTAATATCACCGGTGGTCAAGATCTAACCTTACACGAAGTCAATGCCGCCGCCGAAATTATCTATGAAGTGGTCGATCCCAACGCTAATATCATCTTTGGGGCA
>101019_Chidori_fts_clone23
CCTGATTATTATCCCCAATAACCAGTTATTACAGGTAATACCCGCCGAAACTCCCCTACAGGAGGCTTTTCGGGTCGCTGATGATGTGCTGCGCCAAGGGGTACAGGGCATCTCGGATATTATCACTATCCCCGGTCTGGTGAATGTGGATTTCGCTGATGTGCGGGCAGTGATGGCCGATGCGGGTTCGGCCCTAATGGGCATCGGCATCGGTTCTGGAAAATCTCGGGCTAAGGAAGGAGCGATCGCGGCTATTTCCTCACCGTTACTGGAATCCTCGATCGAAGGGGCGAAAGGTGTGGTCTTTAATATCACCGGTGGTCAAGATCTAACCTTACACGAAGTCAATGCCGCCGCCGAAATTATCTATGAAGTGGTCGATCCCAACGCTAATATCATCTTTGGGGCA
>101019_Chidori_fts_clone24
CCTGATTATTATCCCCAATAACCAGTTATTACAGGTAATACCCGCCGAAACTCCCCTACAGGAGGCTTTTCGGGTCGCTGATGATGTGCTGCGCCAAGGGGTACAGGGCATCTCGGATATTATCACTATCCCCGGTCTGGTGAATGTGGATTTCGCTGATGTGCGGGCAGTGATGGCCGATGCGGGTTCGGCCCTAATGGGCATCGGCATCGGTTCTGGAAAATCTCGGGCTAAGGAAGGAGCGATCGCGGCTATTTCCTCACCGTTACTGGAATCCTCGATCGAAGGGGCGAAAGGTGTGGTCTTTAATATCACCGGTGGTCAAGATCTAACCTTACACGAAGTCAATGCCGCCGCCGAAATTATCTATGAAGTGGTCGATCCCAACGCTAATATCATCTTTGGGGCA
>101019_Chidori_fts_clone25
CCTGATTATTATCCCCAATAACCAGTTATTACAGGTAATACCCGCCGAAACTCCCCTACAGGAGGCTTTTCGGGTCGCTGATGATGTGCTGCGCCAAGGGGTACAGGGCATCTCGGATATTATCACTATCCCCGGTCTGGTGAATGTGGATTTCGCTGATGTGCGGGCAGTGATGGCCGATGCGGGTTCGGCCCTAATGGGCATCGGCATCGGTTCTGGAAAATCTCGGGCTAAGGAAGGAGCGATCGCGGCTATTTCCTCACCGTTACTGGAATCCTCGATCGAAGGGGCGAAAGGTGTGGTCTTTAATATCACCGGTGGTCAAGATCTAACCTTACACGAAGTCAATGCCGCCGCCGAAATTATCTATGAAGTGGTCGATCCCAACGCTAATATCATCTTTGGGGCA
>101019_Chidori_fts_clone26
CCTGATTATTATCCCCAATAACCAGTTATTACAGGTAATACCCGCCGAAACTCCCCTACAGGAGGCTTTTCGGGTCGCTGATGATGTGCTGCGCCAAGGGGTACAGGGCATCTCGGATATTATCACTATCCCCGGTCTGGTGAATGTGGATTTCGCTGATGTGCGGGCAGTGATGGCCGATGCGGGTTCGGCCCTAATGGGCATCGGCATCGGTTCTGGAAAATCTCGGGCTAAGGAAGGAGCGATCGCGGCTATTTCCTCACCGTTACTGGAATCCTCGATCGAAGGGGCGAAAGGTGTGGTCTTTAATATCACCGGTGGTCAAGATCTAACCTTACACGAAGTCAATGCCGCCGCCGAAATTATCTATGAAGTGGTCGATCCCAACGCTAATATCATCTTTGGGGCA
>101019_Chidori_fts_clone27
CCTGATTATTATCCCCAATAACCAGTTATTACAGGTAATACCCGCCGAAACTCCCCTACAGGAGGCTTTTCGGGTCGCTGATGATGTGCTGCGCCAAGGGGTACAGGGCATCTCGGATATTATCACTATCCCCGGTCTGGTGAATGTGGATTTCGCTGATGTGCGGGCAGTGATGGCCGATGCGGGTTCGGCCCTAATGGGCATCGGCATCGGTTCTGGAAAATCTCGGGCTAAGGAAGGAGCGATCGCGGCTATTTCCTCACCGTTACTGGAATCCTCGATCGAAGGGGCGAAAGGTGTGGTCTTTAATATCACCGGTGGTCAAGATCTAACCTTACACGAAGTCAATGCCGCCGCCGAAATTATCTATGAAGTGGTCGATCCCAACGCTAATATCATCTTTGGGGCA
>101019_Chidori_fts_clone28
CCTGATTATTATCCCCAATAACCAGTTATTACAGGTAATACCCGCCGAAACTCCCCTACAGGAGGCTTTTCGGGTCGCTGATGATGTGCTGCGCCAAGGGGTACAGGGCATCTCGGATATTATCACTATCCCCGGTCTGGTGAATGTGGATTTCGCTGATGTGCGGGCAGTGATGGCCGATGCGGGTTCGGCCCTAATGGGCATCGGCATCGGTTCTGGAAAATCTCGGGCTAAGGAAGGAGCGATCGCGGCTATTTCCTCACCGTTACTGGAATCCTCGATCGAAGGGGCGAAAGGTGTGGTCTTTAATATCACCGGTGGTCAAGATCTAACCTTACACGAAGTCAATGCCGCCGCCGAAATTATCTATGAAGTGGTCGATCCCAACGCTAATATCATCTTTGGGGCA
>101019_Chidori_fts_clone29
CCTGATTATTATCCCCAATAACCAGTTATTACAGGTAATACCCGCCGAAACTCCCCTACAGGAGGCTTTTCGGGTCGCTGATGATGTGCTGCGCCAAGGGGTACAGGGCATCTCGGATATTATCACTATCCCCGGTCTGGTGAATGTGGATTTCGCTGATGTGCGGGCAGTGATGGCCGATGCGGGTTCGGCCCTAATGGGCATCGGCATCGGTTCTGGAAAATCTCGGGCTAAGGAAGGAGCGATCGCGGCTATTTCCTCACCGTTACTGGAATCCTCGATCGAAGGGGCGAAAGGTGTGGTCTTTAATATCACCGGTGGTCAAGATCTAACCTTACACGAAGTCAATGCCGCCGCCGAAATTATCTATGAAGTGGTCGATCCCAACGCTAATATCATCTTTGGGGCA
>101019_Chidori_fts_clone30
CCTGATTATTATCCCCAATAACCAGTTATTACAGGTAATACCCGCCGAAACTCCCCTACAGGAGGCTTTTCGGGTCGCTGATGATGTGCTGCGCCAAGGGGTACAGGGCATCTCGGATATTATCACTATCCCCGGTCTGGTGAATGTGGATTTCGCTGATGTGCGGGCAGTGATGGCCGATGCGGGTTCGGCCCTAATGGGCATCGGCATCGGTTCTGGAAAATCTCGGGCTAAGGAAGGAGCGATCGCGGCTATTTCCTCACCGTTACTGGAATCCTCGATCGAAGGGGCGAAAGGTGTGGTCTTTAATATCACCGGTGGTCAAGATCTAACCTTACACGAAGTCAATGCCGCCGCCGAAATTATCTATGAAGTGGTCGATCCCAACGCTAATATCATCTTTGGGGCA
>101019_Chidori_fts_clone31
CCTGATTATTATCCCCAATAACCAGTTATTACAGGTAATACCCGCCGAAACTCCCCTACAGGAGGCTTTTCGGGTCGCTGATGATGTGCTGCGCCAAGGGGTACAGGGCATCTCGGATATTATCACTATCCCCGGTCTGGTGAATGTGGATTTCGCTGATGTGCGGGCAGTGATGGCCGATGCGGGTTCGGCCCTAATGGGCATCGGCATCGGTTCTGGAAAATCTCGGGCTAAGGAAGGAGCGATCGCGGCTATTTCCTCACCGTTACTGGAATCCTCGATCGAAGGGGCGAAAGGTGTGGTCTTTAATATCACCGGTGGTCAAGATCTAACCTTACACGAAGTCAATGCCGCCGCCGAAATTATCTATGAAGTGGTCGATCCCAACGCTAATATCATCTTTGGGGCA
>101019_Chidori_fts_clone32
CCTGATTATTATCCCCAATAACCAGTTATTACAGGTAATACCCGCCGAAACTCCCCTACAGGAGGCTTTTCGGGTCGCTGATGATGTGCTGCGCCAAGGGGTACAGGGCATCTCGGATATTATCACTATCCCCGGTCTGGTGAATGTGGATTTCGCTGATGTGCGGGCAGTGATGGCCGATGCGGGTTCGGCCCTAATGGGCATCGGCATCGGTTCTGGAAAATCTCGGGCTAAGGAAGGAGCGATCGCGGCTATTTCCTCACCGTTACTGGAATCCTCGATCGAAGGGGCGAAAGGTGTGGTCTTTAATATCACCGGTGGTCAAGATCTAACCTTACACGAAGTCAATGCCGCCGCCGAAATTATCTATGAAGTGGTCGATCCCAACGCTAATATCATCTTTGGGGCA
>101019_Shinji-cho_fts_clone1
CCTGATTATTATCCCCAATAACCAGTTATTACAGGTAATACCCGCCGAAACTCCCCTACAGGAGGCTTTTCGGGTCGCTGATGATGTGCTGCGCCAAGGGGTACAGGGCATCTCGGATATTATCACTATCCCCGGTCTGGTGAATGTGGATTTCGCTGATGTGCGGGCAGTGATGGCCGATGCGGGTTCGGCCCTAATGGGCATCGGCATCGGTTCTGGAAAATCTCGGGCTAAGGAAGGAGCGATCGCGGCTATTTCCTCACCGTTACTGGAATCCTCGATCGAAGGGGCGAAAGGTGTGGTCTTTAATATCACCGGTGGTCAAGATCTAACCTTACACGAAGTCAATGCCGCCGCCGAAATTATCTATGAAGTGGTCGATCCCAACGCTAATATCATCTTTGGGGCA
>101019_Shinji-cho_fts_clone2
CCTGATTATTATCCCCAATAACCAGTTATTACAGGTAATACCCGCCGAAACTCCCCTACAGGAGGCTTTTCGGGTCGCTGATGATGTGCTGCGCCAAGGGGTACAGGGCATCTCGGATATTATCACTATCCCCGGTCTGGTGAATGTGGATTTCGCTGATGTGCGGGCAGTGATGGCCGATGCGGGTTCGGCCCTAATGGGCATCGGCATCGGTTCTGGAAAATCTCGGGCTAAGGAAGGAGCGATCGCGGCTATTTCCTCACCGTTACTGGAATCCTCGATCGAAGGGGCGAAAGGTGTGGTCTTTAATATCACCGGTGGTCAAGATCTAACCTTACACGAAGTCAATGCCGCCGCCGAAATTATCTATGAAGTGGTCGATCCCAACGCTAATATCATCTTTGGGGCA
>101019_Shinji-cho_fts_clone3
CCTGATTATTATCCCCAATAACCAGTTATTACAGGTAATACCCGCCGAAACTCCCCTACAGGAGGCTTTTCGGGTCGCTGATGATGTGCTGCGCCAAGGGGTACAGGGCATCTCGGATATTATCACTATCCCCGGTCTGGTGAATGTGGATTTCGCTGATGTGCGGGCAGTGATGGCCGATGCGGGTTCGGCCCTAATGGGCATCGGCATCGGTTCTGGAAAATCTCGGGCTAAGGAAGGAGCGATCGCGGCTATTTCCTCACCGTTACTGGAATCCTCGATCGAAGGGGCGAAAGGTGTGGTCTTTAATATCACCGGTGGTCAAGATCTAACCTTACACGAAGTCAATGCCGCCGCCGAAATTATCTATGAAGTGGTCGATCCCAACGCTAATATCATCTTTGGGGCA
>101019_Shinji-cho_fts_clone4
CCTGATTATTATCCCCAATAACCAGTTATTACAGGTAATACCCGCCGAAACTCCCCTACAGGAGGCTTTTCGGGTCGCTGATGATGTGCTGCGCCAAGGGGTACAGGGCATCTCGGATATTATCACTATCCCCGGTCTGGTGAATGTGGATTTCGCTGATGTGCGGGCAGTGATGGCCGATGCGGGTTCGGCCCTAATGGGCATCGGCATCGGTTCTGGAAAATCTCGGGCTAAGGAAGGAGCGATCGCGGCTATTTCCTCACCGTTACTGGAATCCTCGATCGAAGGGGCGAAAGGTGTGGTCTTTAATATCACCGGTGGTCAAGATCTAACCTTACACGAAGTCAATGCCGCCGCCGAAATTATCTATGAAGTGGTCGATCCCAACGCTAATATCATCTTTGGGGCA
>101019_Shinji-cho_fts_clone5
CCTGATTATTATCCCCAATAACCAGTTATTACAGGTAATACCCGCCGAAACTCCCCTACAGGAGGCTTTTCGGGTCGCTGATGATGTGCTGCGCCAAGGGGTACAGGGCATCTCGGATATTATCACTATCCCCGGTCTGGTGAATGTGGATTTCGCTGATGTGCGGGCAGTGATGGCCGATGCGGGTTCGGCCCTAATGGGCATCGGCATCGGTTCTGGAAAATCTCGGGCTAAGGAAGGAGCGATCGCGGCTATTTCCTCACCGTTACTGGAATCCTCGATCGAAGGGGCGAAAGGTGTGGTCTTTAATATCACCGGTGGTCAAGATCTAACCTTACACGAAGTCAATGCCGCCGCCGAAATTATCTATGAAGTGGTCGATCCCAACGCTAATATCATCTTTGGGGCA
>101019_Shinji-cho_fts_clone6
CCTGATTATTATCCCCAATAACCAGTTATTACAGGTAATACCCGCCGAAACTCCCCTACAGGAGGCTTTTCGGGTCGCTGATGATGTGCTGCGCCAAGGGGTACAGGGCATCTCGGATATTATCACTATCCCCGGTCTGGTGAATGTGGATTTCGCTGATGTGCGGGCAGTGATGGCCGATGCGGGTTCGGCCCTAATGGGCATCGGCATCGGTTCTGGAAAATCTCGGGCTAAGGAAGGAGCGATCGCGGCTATTTCCTCACCGTTACTGGAATCCTCGATCGAAGGGGCGAAAGGTGTGGTCTTTAATATCACCGGTGGTCAAGATCTAACCTTACACGAAGTCAATGCCGCCGCCGAAATTATCTATGAAGTGGTCGATCCCAACGCTAATATCATCTTTGGGGCA
>101019_Shinji-cho_fts_clone7
CCTGATTATTATCCCCAATAACCAGTTATTACAGGTAATACCCGCCGAAACTCCCCTACAGGAGGCTTTTCGGGTCGCTGATGATGTGCTGCGCCAAGGGGTACAGGGCATCTCGGATATTATCACTATCCCCGGTCTGGTGAATGTGGATTTCGCTGATGTGCGGGCAGTGATGGCCGATGCGGGTTCGGCCCTAATGGGCATCGGCATCGGTTCTGGAAAATCTCGGGCTAAGGAAGGAGCGATCGCGGCTATTTCCTCACCGTTACTGGAATCCTCGATCGAAGGGGCGAAAGGTGTGGTCTTTAATATCACCGGTGGTCAAGATCTAACCTTACACGAAGTCAATGCCGCCGCCGAAATTATCTATGAAGTGGTCGATCCCAACGCTAATATCATCTTTGGGGCA
>101019_Shinji-cho_fts_clone8
CCTGATTATTATCCCCAATAACCAGTTATTACAGGTAATACCCGCCGAAACTCCCCTACAGGAGGCTTTTCGGGTCGCTGATGATGTGCTGCGCCAAGGGGTACAGGGCATCTCGGATATTATCACTATCCCCGGTCTGGTGAATGTGGATTTCGCTGATGTGCGGGCAGTGATGGCCGATGCGGGTTCGGCCCTAATGGGCATCGGCATCGGTTCTGGAAAATCTCGGGCTAAGGAAGGAGCGATCGCGGCTATTTCCTCACCGTTACTGGAATCCTCGATCGAAGGGGCGAAAGGTGTGGTCTTTAATATCACCGGTGGTCAAGATCTAACCTTACACGAAGTCAATGCCGCCGCCGAAATTATCTATGAAGTGGTCGATCCCAACGCTAATATCATCTTTGGGGCA
>101019_Shinji-cho_fts_clone9
CCTGATTATTATCCCCAATAACCAGTTATTACAGGTAATACCCGCCGAAACTCCCCTACAGGAGGCTTTTCGGGTCGCTGATGATGTGCTGCGCCAAGGGGTACAGGGCATCTCGGATATTATCACTATCCCCGGTCTGGTGAATGTGGATTTCGCTGATGTGCGGGCAGTGATGGCCGATGCGGGTTCGGCCCTAATGGGCATCGGCATCGGTTCTGGAAAATCTCGGGCTAAGGAAGGAGCGATCGCGGCTATTTCCTCACCGTTACTGGAATCCTCGATCGAAGGGGCGAAAGGTGTGGTCTTTAATATCACCGGTGGTCAAGATCTAACCTTACACGAAGTCAATGCCGCCGCCGAAATTATCTATGAAGTGGTCGATCCCAACGCTAATATCATCTTTGGGGCA
>101019_Shinji-cho_fts_clone10
CCTGATTATTATCCCCAATAACCAGTTATTACAGGTAATACCCGCCGAAACTCCCCTACAGGAGGCTTTTCGGGTCGCTGATGATGTGCTGCGCCAAGGGGTACAGGGCATCTCGGATATTATCACTATCCCCGGTCTGGTGAATGTGGATTTCGCTGATGTGCGGGCAGTGATGGCCGATGCGGGTTCGGCCCTAATGGGCATCGGCATCGGTTCTGGAAAATCTCGGGCTAAGGAAGGAGCGATCGCGGCTATTTCCTCACCGTTACTGGAATCCTCGATCGAAGGGGCGAAAGGTGTGGTCTTTAATATCACCGGTGGTCAAGATCTAACCTTACACGAAGTCAATGCCGCCGCCGAAATTATCTATGAAGTGGTCGATCCCAACGCTAATATCATCTTTGGGGCA
>101019_Shinji-cho_fts_clone11
CCTGATTATTATCCCCAATAACCAGTTATTACAGGTAATACCCGCCGAAACTCCCCTACAGGAGGCTTTTCGGGTCGCTGATGATGTGCTGCGCCAAGGGGTACAGGGCATCTCGGATATTATCACTATCCCCGGTCTGGTGAATGTGGATTTCGCTGATGTGCGGGCAGTGATGGCCGATGCGGGTTCGGCCCTAATGGGCATCGGCATCGGTTCTGGAAAATCTCGGGCTAAGGAAGGAGCGATCGCGGCTATTTCCTCACCGTTACTGGAATCCTCGATCGAAGGGGCGAAAGGTGTGGTCTTTAATATCACCGGTGGTCAAGATCTAACCTTACACGAAGTCAATGCCGCCGCCGAAATTATCTATGAAGTGGTCGATCCCAACGCTAATATCATCTTTGGGGCA
>101019_Shinji-cho_fts_clone12
CCTGATTATTATCCCCAATAACCAGTTATTACAGGTAATACCCGCCGAAACTCCCCTACAGGAGGCTTTTCGGGTCGCTGATGATGTGCTGCGCCAAGGGGTACAGGGCATCTCGGATATTATCACTATCCCCGGTCTGGTGAATGTGGATTTCGCTGATGTGCGGGCAGTGATGGCCGATGCGGGTTCGGCCCTAATGGGCATCGGCATCGGTTCTGGAAAATCTCGGGCTAAGGAAGGAGCGATCGCGGCTATTTCCTCACCGTTACTGGAATCCTCGATCGAAGGGGCGAAAGGTGTGGTCTTTAATATCACCGGTGGTCAAGATCTAACCTTACACGAAGTCAATGCCGCCGCCGAAATTATCTATGAAGTGGTCGATCCCAACGCTAATATCATCTTTGGGGCA
>101019_Shinji-cho_fts_clone13
CCTGATTATTATCCCCAATAACCAGTTATTACAGGTAATACCCGCCGAAACTCCCCTACAGGAGGCTTTTCGGGTCGCTGATGATGTGCTGCGCCAAGGGGTACAGGGCATCTCGGATATTATCACTATCCCCGGTCTGGTGAATGTGGATTTCGCTGATGTGCGGGCAGTGATGGCCGATGCGGGTTCGGCCCTAATGGGCATCGGCATCGGTTCTGGAAAATCTCGGGCTAAGGAAGGAGCGATCGCGGCTATTTCCTCACCGTTACTGGAATCCTCGATCGAAGGGGCGAAAGGTGTGGTCTTTAATATCACCGGTGGTCAAGATCTAACCTTACACGAAGTCAATGCCGCCGCCGAAATTATCTATGAAGTGGTCGATCCCAACGCTAATATCATCTTTGGGGCA
>101019_Shinji-cho_fts_clone14
CCTGATTATTATCCCCAATAACCAGTTATTACAGGTAATACCCGCCGAAACTCCCCTACAGGAGGCTTTTCGGGTCGCTGATGATGTGCTGCGCCAAGGGGTACAGGGCATCTCGGATATTATCACTATCCCCGGTCTGGTGAATGTGGATTTCGCTGATGTGCGGGCAGTGATGGCCGATGCGGGTTCGGCCCTAATGGGCATCGGCATCGGTTCTGGAAAATCTCGGGCTAAGGAAGGAGCGATCGCGGCTATTTCCTCACCGTTACTGGAATCCTCGATCGAAGGGGCGAAAGGTGTGGTCTTTAATATCACCGGTGGTCAAGATCTAACCTTACACGAAGTCAATGCCGCCGCCGAAATTATCTATGAAGTGGTCGATCCCAACGCTAATATCATCTTTGGGGCA
>101019_Shinji-cho_fts_clone15
CCTGATTATTATCCCCAATAACCAGTTATTACAGGTAATACCCGCCGAAACTCCCCTACAGGAGGCTTTTCGGGTCGCTGATGATGTGCTGCGCCAAGGGGTACAGGGCATCTCGGATATTATCACTATCCCCGGTCTGGTGAATGTGGATTTCGCTGATGTGCGGGCAGTGATGGCCGATGCGGGTTCGGCCCTAATGGGCATCGGCATCGGTTCTGGAAAATCTCGGGCTAAGGAAGGAGCGATCGCGGCTATTTCCTCACCGTTACTGGAATCCTCGATCGAAGGGGCGAAAGGTGTGGTCTTTAATATCACCGGTGGTCAAGATCTAACCTTACACGAAGTCAATGCCGCCGCCGAAATTATCTATGAAGTGGTCGATCCCAACGCTAATATCATCTTTGGGGCA
>101019_Shinji-cho_fts_clone16
CCTGATTATTATCCCCAATAACCAGTTATTACAGGTAATACCCGCCGAAACTCCCCTACAGGAGGCTTTTCGGGTCGCTGATGATGTGCTGCGCCAAGGGGTACAGGGCATCTCGGATATTATCACTATCCCCGGTCTGGTGAATGTGGATTTCGCTGATGTGCGGGCAGTGATGGCCGATGCGGGTTCGGCCCTAATGGGCATCGGCATCGGTTCTGGAAAATCTCGGGCTAAGGAAGGAGCGATCGCGGCTATTTCCTCACCGTTACTGGAATCCTCGATCGAAGGGGCGAAAGGTGTGGTCTTTAATATCACCGGTGGTCAAGATCTAACCTTACACGAAGTCAATGCCGCCGCCGAAATTATCTATGAAGTGGTCGATCCCAACGCTAATATCATCTTTGGGGCA
>101019_Shinji-cho_fts_clone17
CCTGATTATTATCCCCAATAACCAGTTATTACAGGTAATACCCGCCGAAACTCCCCTACAGGAGGCTTTTCGGGTCGCTGATGATGTGCTGCGCCAAGGGGTACAGGGCATCTCGGATATTATCACTATCCCCGGTCTGGTGAATGTGGATTTCGCTGATGTGCGGGCAGTGATGGCCGATGCGGGTTCGGCCCTAATGGGCATCGGCATCGGTTCTGGAAAATCTCGGGCTAAGGAAGGAGCGATCGCGGCTATTTCCTCACCGTTACTGGAATCCTCGATCGAAGGGGCGAAAGGTGTGGTCTTTAATATCACCGGTGGTCAAGATCTAACCTTACACGAAGTCAATGCCGCCGCCGAAATTATCTATGAAGTGGTCGATCCCAACGCTAATATCATCTTTGGGGCA
>101019_Shinji-cho_fts_clone18
CCTGATTATTATCCCCAATAACCAGTTATTACAGGTAATACCCGCCGAAACTCCCCTACAGGAGGCTTTTCGGGTCGCTGATGATGTGCTGCGCCAAGGGGTACAGGGCATCTCGGATATTATCACTATCCCCGGTCTGGTGAATGTGGATTTCGCTGATGTGCGGGCAGTGATGGCCGATGCGGGTTCGGCCCTAATGGGCATCGGCATCGGTTCTGGAAAATCTCGGGCTAAGGAAGGAGCGATCGCGGCTATTTCCTCACCGTTACTGGAATCCTCGATCGAAGGGGCGAAAGGTGTGGTCTTTAATATCACCGGTGGTCAAGATCTAACCTTACACGAAGTCAATGCCGCCGCCGAAATTATCTATGAAGTGGTCGATCCCAACGCTAATATCATCTTTGGGGCA
>101019_Shinji-cho_fts_clone19
CCTGATTATTATCCCCAATAACCAGTTATTACAGGTAATACCCGCCGAAACTCCCCTACAGGAGGCTTTTCGGGTCGCTGATGATGTGCTGCGCCAAGGGGTACAGGGCATCTCGGATATTATCACTATCCCCGGTCTGGTGAATGTGGATTTCGCTGATGTGCGGGCAGTGATGGCCGATGCGGGTTCGGCCCTAATGGGCATCGGCATCGGTTCTGGAAAATCTCGGGCTAAGGAAGGAGCGATCGCGGCTATTTCCTCACCGTTACTGGAATCCTCGATCGAAGGGGCGAAAGGTGTGGTCTTTAATATCACCGGTGGTCAAGATCTAACCTTACACGAAGTCAATGCCGCCGCCGAAATTATCTATGAAGTGGTCGATCCCAACGCTAATATCATCTTTGGGGCA
>101019_Shinji-cho_fts_clone20
CCTGATTATTATCCCCAATAACCAGTTATTACAGGTAATACCCGCCGAAACTCCCCTACAGGAGGCTTTTCGGGTCGCTGATGATGTGCTGCGCCAAGGGGTACAGGGCATCTCGGATATTATCACTATCCCCGGTCTGGTGAATGTGGATTTCGCTGATGTGCGGGCAGTGATGGCCGATGCGGGTTCGGCCCTAATGGGCATCGGCATCGGTTCTGGAAAATCTCGGGCTAAGGAAGGAGCGATCGCGGCTATTTCCTCACCGTTACTGGAATCCTCGATCGAAGGGGCGAAAGGTGTGGTCTTTAATATCACCGGTGGTCAAGATCTAACCTTACACGAAGTCAATGCCGCCGCCGAAATTATCTATGAAGTGGTCGATCCCAACGCTAATATCATCTTTGGGGCA
>101019_Shinji-cho_fts_clone21
CCTGATTATTATCCCCAATAACCAGTTATTACAGGTAATACCCGCCGAAACTCCCCTACAGGAGGCTTTTCGGGTCGCTGATGATGTGCTGCGCCAAGGGGTACAGGGCATCTCGGATATTATCACTATCCCCGGTCTGGTGAATGTGGATTTCGCTGATGTGCGGGCAGTGATGGCCGATGCGGGTTCGGCCCTAATGGGCATCGGCATCGGTTCTGGAAAATCTCGGGCTAAGGAAGGAGCGATCGCGGCTATTTCCTCACCGTTACTGGAATCCTCGATCGAAGGGGCGAAAGGTGTGGTCTTTAATATCACCGGTGGTCAAGATCTAACCTTACACGAAGTCAATGCCGCCGCCGAAATTATCTATGAAGTGGTCGATCCCAACGCTAATATCATCTTTGGGGCA
>101019_Shinji-cho_fts_clone22
CCTGATTATTATCCCCAATAACCAGTTATTACAGGTAATACCCGCCGAAACTCCCCTACAGGAGGCTTTTCGGGTCGCTGATGATGTGCTGCGCCAAGGGGTACAGGGCATCTCGGATATTATCACTATCCCCGGTCTGGTGAATGTGGATTTCGCTGATGTGCGGGCAGTGATGGCCGATGCGGGTTCGGCCCTAATGGGCATCGGCATCGGTTCTGGAAAATCTCGGGCTAAGGAAGGAGCGATCGCGGCTATTTCCTCACCGTTACTGGAATCCTCGATCGAAGGGGCGAAAGGTGTGGTCTTTAATATCACCGGTGGTCAAGATCTAACCTTACACGAAGTCAATGCCGCCGCCGAAATTATCTATGAAGTGGTCGATCCCAACGCTAATATCATCTTTGGGGCA
>101019_Shinji-cho_fts_clone23
CCTGATTATTATCCCCAATAACCAGTTATTACAGGTAATACCCGCCGAAACTCCCCTACAGGAGGCTTTTCGGGTCGCTGATGATGTGCTGCGCCAAGGGGTACAGGGCATCTCGGATATTATCACTATCCCCGGTCTGGTGAATGTGGATTTCGCTGATGTGCGGGCAGTGATGGCCGATGCGGGTTCGGCCCTAATGGGCATCGGCATCGGTTCTGGAAAATCTCGGGCTAAGGAAGGAGCGATCGCGGCTATTTCCTCACCGTTACTGGAATCCTCGATCGAAGGGGCGAAAGGTGTGGTCTTTAATATCACCGGTGGTCAAGATCTAACCTTACACGAAGTCAATGCCGCCGCCGAAATTATCTATGAAGTGGTCGATCCCAACGCTAATATCATCTTTGGGGCA
>101019_Shinji-cho_fts_clone24
CCTGATTATTATCCCCAATAACCAGTTATTACAGGTAATACCCGCCGAAACTCCCCTACAGGAGGCTTTTCGGGTCGCTGATGATGTGCTGCGCCAAGGGGTACAGGGCATCTCGGATATTATCACTATCCCCGGTCTGGTGAATGTGGATTTCGCTGATGTGCGGGCAGTGATGGCCGATGCGGGTTCGGCCCTAATGGGCATCGGCATCGGTTCTGGAAAATCTCGGGCTAAGGAAGGAGCGATCGCGGCTATTTCCTCACCGTTACTGGAATCCTCGATCGAAGGGGCGAAAGGTGTGGTCTTTAATATCACCGGTGGTCAAGATCTAACCTTACACGAAGTCAATGCCGCCGCCGAAATTATCTATGAAGTGGTCGATCCCAACGCTAATATCATCTTTGGGGCA
>101019_Shinji-cho_fts_clone25
CCTGATTATTATCCCCAATAACCAGTTATTACAGGTAATACCCGCCGAAACTCCCCTACAGGAGGCTTTTCGGGTCGCTGATGATGTGCTGCGCCAAGGGGTACAGGGCATCTCGGATATTATCACTATCCCCGGTCTGGTGAATGTGGATTTCGCTGATGTGCGGGCAGTGATGGCCGATGCGGGTTCGGCCCTAATGGGCATCGGCATCGGTTCTGGAAAATCTCGGGCTAAGGAAGGAGCGATCGCGGCTATTTCCTCACCGTTACTGGAATCCTCGATCGAAGGGGCGAAAGGTGTGGTCTTTAATATCACCGGTGGTCAAGATCTAACCTTACACGAAGTCAATGCCGCCGCCGAAATTATCTATGAAGTGGTCGATCCCAACGCTAATATCATCTTTGGGGCA
>101019_Shinji-cho_fts_clone26
CCTGATTATTATCCCCAATAACCAGTTATTACAGGTAATACCCGCCGAAACTCCCCTACAGGAGGCTTTTCGGGTCGCTGATGATGTGCTGCGCCAAGGGGTACAGGGCATCTCGGATATTATCACTATCCCCGGTCTGGTGAATGTGGATTTCGCTGATGTGCGGGCAGTGATGGCCGATGCGGGTTCGGCCCTAATGGGCATCGGCATCGGTTCTGGAAAATCTCGGGCTAAGGAAGGAGCGATCGCGGCTATTTCCTCACCGTTACTGGAATCCTCGATCGAAGGGGCGAAAGGTGTGGTCTTTAATATCACCGGTGGTCAAGATCTAACCTTACACGAAGTCAATGCCGCCGCCGAAATTATCTATGAAGTGGTCGATCCCAACGCTAATATCATCTTTGGGGCA
>101019_Shinji-cho_fts_clone27
CCTGATTATTATCCCCAATAACCAGTTATTACAGGTAATACCCGCCGAAACTCCCCTACAGGAGGCTTTTCGGGTCGCTGATGATGTGCTGCGCCAAGGGGTACAGGGCATCTCGGATATTATCACTATCCCCGGTCTGGTGAATGTGGATTTCGCTGATGTGCGGGCAGTGATGGCCGATGCGGGTTCGGCCCTAATGGGCATCGGCATCGGTTCTGGAAAATCTCGGGCTAAGGAAGGAGCGATCGCGGCTATTTCCTCACCGTTACTGGAATCCTCGATCGAAGGGGCGAAAGGTGTGGTCTTTAATATCACCGGTGGTCAAGATCTAACCTTACACGAAGTCAATGCCGCCGCCGAAATTATCTATGAAGTGGTCGATCCCAACGCTAATATCATCTTTGGGGCA
>101019_Shinji-cho_fts_clone28
CCTGATTATTATCCCCAATAACCAGTTATTACAGGTAATACCCGCCGAAACTCCCCTACAGGAGGCTTTTCGGGTCGCTGATGATGTGCTGCGCCAAGGGGTACAGGGCATCTCGGATATTATCACTATCCCCGGTCTGGTGAATGTGGATTTCGCTGATGTGCGGGCAGTGATGGCCGATGCGGGTTCGGCCCTAATGGGCATCGGCATCGGTTCTGGAAAATCTCGGGCTAAGGAAGGAGCGATCGCGGCTATTTCCTCACCGTTACTGGAATCCTCGATCGAAGGGGCGAAAGGTGTGGTCTTTAATATCACCGGTGGTCAAGATCTAACCTTACACGAAGTCAATGCCGCCGCCGAAATTATCTATGAAGTGGTCGATCCCAACGCTAATATCATCTTTGGGGCA
>101019_Shinji-cho_fts_clone29
CCTGATTATTATCCCCAATAACCAGTTATTACAGGTAATACCCGCCGAAACTCCCCTACAGGAGGCTTTTCGGGTCGCTGATGATGTGCTGCGCCAAGGGGTACAGGGCATCTCGGATATTATCACTATCCCCGGTCTGGTGAATGTGGATTTCGCTGATGTGCGGGCAGTGATGGCCGATGCGGGTTCGGCCCTAATGGGCATCGGCATCGGTTCTGGAAAATCTCGGGCTAAGGAAGGAGCGATCGCGGCTATTTCCTCACCGTTACTGGAATCCTCGATCGAAGGGGCGAAAGGTGTGGTCTTTAATATCACCGGTGGTCAAGATCTAACCTTACACGAAGTCAATGCCGCCGCCGAAATTATCTATGAAGTGGTCGATCCCAACGCTAATATCATCTTTGGGGCA
>101019_Shinji-cho_fts_clone30
CCTGATTATTATCCCCAATAACCAGTTATTACAGGTAATACCCGCCGAAACTCCCCTACAGGAGGCTTTTCGGGTCGCTGATGATGTGCTGCGCCAAGGGGTACAGGGCATCTCGGATATTATCACTATCCCCGGTCTGGTGAATGTGGATTTCGCTGATGTGCGGGCAGTGATGGCCGATGCGGGTTCGGCCCTAATGGGCATCGGCATCGGTTCTGGAAAATCTCGGGCTAAGGAAGGAGCGATCGCGGCTATTTCCTCACCGTTACTGGAATCCTCGATCGAAGGGGCGAAAGGTGTGGTCTTTAATATCACCGGTGGTCAAGATCTAACCTTACACGAAGTCAATGCCGCCGCCGAAATTATCTATGAAGTGGTCGATCCCAACGCTAATATCATCTTTGGGGCA
>101019_Shinji-cho_fts_clone31
CCTGATTATTATCCCCAATAACCAGTTATTACAGGTAATACCCGCCGAAACTCCCCTACAGGAGGCTTTTCGGGTCGCTGATGATGTGCTGCGCCAAGGGGTACAGGGCATCTCGGATATTATCACTATCCCCGGTCTGGTGAATGTGGATTTCGCTGATGTGCGGGCAGTGATGGCCGATGCGGGTTCGGCCCTAATGGGCATCGGCATCGGTTCTGGAAAATCTCGGGCTAAGGAAGGAGCGATCGCGGCTATTTCCTCACCGTTACTGGAATCCTCGATCGAAGGGGCGAAAGGTGTGGTCTTTAATATCACCGGTGGTCAAGATCTAACCTTACACGAAGTCAATGCCGCCGCCGAAATTATCTATGAAGTGGTCGATCCCAACGCTAATATCATCTTTGGGGCA
>101019_Shinji-cho_fts_clone32
CCTGATTATTATCCCCAATAACCAGTTATTACAGGTAATACCCGCCGAAACTCCCCTACAGGAGGCTTTTCGGGTCGCTGATGATGTGCTGCGCCAAGGGGTACAGGGCATCTCGGATATTATCACTATCCCCGGTCTGGTGAATGTGGATTTCGCTGATGTGCGGGCAGTGATGGCCGATGCGGGTTCGGCCCTAATGGGCATCGGCATCGGTTCTGGAAAATCTCGGGCTAAGGAAGGAGCGATCGCGGCTATTTCCTCACCGTTACTGGAATCCTCGATCGAAGGGGCGAAAGGTGTGGTCTTTAATATCACCGGTGGTCAAGATCTAACCTTACACGAAGTCAATGCCGCCGCCGAAATTATCTATGAAGTGGTCGATCCCAACGCTAATATCATCTTTGGGGCA
>101019_Shinji-cho_fts_clone33
CCTGATTATTATCCCCAATAACCAGTTATTACAGGTAATACCCGCCGAAACTCCCCTACAGGAGGCTTTTCGGGTCGCTGATGATGTGCTGCGCCAAGGGGTACAGGGCATCTCGGATATTATCACTATCCCCGGTCTGGTGAATGTGGATTTCGCTGATGTGCGGGCAGTGATGGCCGATGCGGGTTCGGCCCTAATGGGCATCGGCATCGGTTCTGGAAAATCTCGGGCTAAGGAAGGAGCGATCGCGGCTATTTCCTCACCGTTACTGGAATCCTCGATCGAAGGGGCGAAAGGTGTGGTCTTTAATATCACCGGTGGTCAAGATCTAACCTTACACGAAGTCAATGCCGCCGCCGAAATTATCTATGAAGTGGTCGATCCCAACGCTAATATCATCTTTGGGGCA
>101019_Shinji-cho_fts_clone34
CCTGATTATTATCCCCAATAACCAGTTATTACAGGTAATACCCGCCGAAACTCCCCTACAGGAGGCTTTTCGGGTCGCTGATGATGTGCTGCGCCAAGGGGTACAGGGCATCTCGGATATTATCACTATCCCCGGTCTGGTGAATGTGGATTTCGCTGATGTGCGGGCAGTGATGGCCGATGCGGGTTCGGCCCTAATGGGCATCGGCATCGGTTCTGGAAAATCTCGGGCTAAGGAAGGAGCGATCGCGGCTATTTCCTCACCGTTACTGGAATCCTCGATCGAAGGGGCGAAAGGTGTGGTCTTTAATATCACCGGTGGTCAAGATCTAACCTTACACGAAGTCAATGCCGCCGCCGAAATTATCTATGAAGTGGTCGATCCCAACGCTAATATCATCTTTGGGGCA
>101019_Shinji-cho_fts_clone35
CCTGATTATTATCCCCAATAACCAGTTATTACAGGTAATACCCGCCGAAACTCCCCTACAGGAGGCTTTTCGGGTCGCTGATGATGTGCTGCGCCAAGGGGTACAGGGCATCTCGGATATTATCACTATCCCCGGTCTGGTGAATGTGGATTTCGCTGATGTGCGGGCAGTGATGGCCGATGCGGGTTCGGCCCTAATGGGCATCGGCATCGGTTCTGGAAAATCTCGGGCTAAGGAAGGAGCGATCGCGGCTATTTCCTCACCGTTACTGGAATCCTCGATCGAAGGGGCGAAAGGTGTGGTCTTTAATATCACCGGTGGTCAAGATCTAACCTTACACGAAGTCAATGCCGCCGCCGAAATTATCTATGAAGTGGTCGATCCCAACGCTAATATCATCTTTGGGGCA
>101019_Shinji-cho_fts_clone36
CCTGATTATTATCCCCAATAACCAGTTATTACAGGTAATACCCGCCGAAACTCCCCTACAGGAGGCTTTTCGGGTCGCTGATGATGTGCTGCGCCAAGGGGTACAGGGCATCTCGGATATTATCACTATCCCCGGTCTGGTGAATGTGGATTTCGCTGATGTGCGGGCAGTGATGGCCGATGCGGGTTCGGCCCTAATGGGCATCGGCATCGGTTCTGGAAAATCTCGGGCTAAGGAAGGAGCGATCGCGGCTATTTCCTCACCGTTACTGGAATCCTCGATCGAAGGGGCGAAAGGTGTGGTCTTTAATATCACCGGTGGTCAAGATCTAACCTTACACGAAGTCAATGCCGCCGCCGAAATTATCTATGAAGTGGTCGATCCCAACGCTAATATCATCTTTGGGGCA
>101019_Shinji-cho_fts_clone37
CCTGATTATTATCCCCAATAACCAGTTATTACAGGTAATACCCGCCGAAACTCCCCTACAGGAGGCTTTTCGGGTCGCTGATGATGTGCTGCGCCAAGGGGTACAGGGCATCTCGGATATTATCACTATCCCCGGTCTGGTGAATGTGGATTTCGCTGATGTGCGGGCAGTGATGGCCGATGCGGGTTCGGCCCTAATGGGCATCGGCATCGGTTCTGGAAAATCTCGGGCTAAGGAAGGAGCGATCGCGGCTATTTCCTCACCGTTACTGGAATCCTCGATCGAAGGGGCGAAAGGTGTGGTCTTTAATATCACCGGTGGTCAAGATCTAACCTTACACGAAGTCAATGCCGCCGCCGAAATTATCTATGAAGTGGTCGATCCCAACGCTAATATCATCTTTGGGGCA
>101019_Shinji-cho_fts_clone38
CCTGATTATTATCCCCAATAACCAGTTATTACAGGTAATACCCGCCGAAACTCCCCTACAGGAGGCTTTTCGGGTCGCTGATGATGTGCTGCGCCAAGGGGTACAGGGCATCTCGGATATTATCACTATCCCCGGTCTGGTGAATGTGGATTTCGCTGATGTGCGGGCAGTGATGGCCGATGCGGGTTCGGCCCTAATGGGCATCGGCATCGGTTCTGGAAAATCTCGGGCTAAGGAAGGAGCGATCGCGGCTATTTCCTCACCGTTACTGGAATCCTCGATCGAAGGGGCGAAAGGTGTGGTCTTTAATATCACCGGTGGTCAAGATCTAACCTTACACGAAGTCAATGCCGCCGCCGAAATTATCTATGAAGTGGTCGATCCCAACGCTAATATCATCTTTGGGGCA
>101019_Shinji-cho_fts_clone39
CCTGATTATTATCCCCAATAACCAGTTATTACAGGTAATACCCGCCGAAACTCCCCTACAGGAGGCTTTTCGGGTCGCTGATGATGTGCTGCGCCAAGGGGTACAGGGCATCTCGGATATTATCACTATCCCCGGTCTGGTGAATGTGGATTTCGCTGATGTGCGGGCAGTGATGGCCGATGCGGGTTCGGCCCTAATGGGCATCGGCATCGGTTCTGGAAAATCTCGGGCTAAGGAAGGAGCGATCGCGGCTATTTCCTCACCGTTACTGGAATCCTCGATCGAAGGGGCGAAAGGTGTGGTCTTTAATATCACCGGTGGTCAAGATCTAACCTTACACGAAGTCAATGCCGCCGCCGAAATTATCTATGAAGTGGTCGATCCCAACGCTAATATCATCTTTGGGGCA
>101019_Shinji-cho_fts_clone40
CCTGATTATTATCCCCAATAACCAGTTATTACAGGTAATACCCGCCGAAACTCCCCTACAGGAGGCTTTTCGGGTCGCTGATGATGTGCTGCGCCAAGGGGTACAGGGCATCTCGGATATTATCACTATCCCCGGTCTGGTGAATGTGGATTTCGCTGATGTGCGGGCAGTGATGGCCGATGCGGGTTCGGCCCTAATGGGCATCGGCATCGGTTCTGGAAAATCTCGGGCTAAGGAAGGAGCGATCGCGGCTATTTCCTCACCGTTACTGGAATCCTCGATCGAAGGGGCGAAAGGTGTGGTCTTTAATATCACCGGTGGTCAAGATCTAACCTTACACGAAGTCAATGCCGCCGCCGAAATTATCTATGAAGTGGTCGATCCCAACGCTAATATCATCTTTGGGGCA
>101019_Shinji-cho_fts_clone41
CCTGATTATTATCCCCAATAACCAGTTATTACAGGTAATACCCGCCGAAACTCCCCTACAGGAGGCTTTTCGGGTCGCTGATGATGTGCTGCGCCAAGGGGTACAGGGCATCTCGGATATTATCACTATCCCCGGTCTGGTGAATGTGGATTTCGCTGATGTGCGGGCAGTGATGGCCGATGCGGGTTCGGCCCTAATGGGCATCGGCATCGGTTCTGGAAAATCTCGGGCTAAGGAAGGAGCGATCGCGGCTATTTCCTCACCGTTACTGGAATCCTCGATCGAAGGGGCGAAAGGTGTGGTCTTTAATATCACCGGTGGTCAAGATCTAACCTTACACGAAGTCAATGCCGCCGCCGAAATTATCTATGAAGTGGTCGATCCCAACGCTAATATCATCTTTGGGGCA
>101019_Shinji-cho_fts_clone42
CCTGATTATTATCCCCAATAACCAGTTATTACAGGTAATACCCGCCGAAACTCCCCTACAGGAGGCTTTTCGGGTCGCTGATGATGTGCTGCGCCAAGGGGTACAGGGCATCTCGGATATTATCACTATCCCCGGTCTGGTGAATGTGGATTTCGCTGATGTGCGGGCAGTGATGGCCGATGCGGGTTCGGCCCTAATGGGCATCGGCATCGGTTCTGGAAAATCTCGGGCTAAGGAAGGAGCGATCGCGGCTATTTCCTCACCGTTACTGGAATCCTCGATCGAAGGGGCGAAAGGTGTGGTCTTTAATATCACCGGTGGTCAAGATCTAACCTTACACGAAGTCAATGCCGCCGCCGAAATTATCTATGAAGTGGTCGATCCCAACGCTAATATCATCTTTGGGGCA
>101019_Shinji-cho_fts_clone43
CCTGATTATTATCCCCAATAACCAGTTATTACAGGTAATACCCGCCGAAACTCCCCTACAGGAGGCTTTTCGGGTCGCTGATGATGTGCTGCGCCAAGGGGTACAGGGCATCTCGGATATTATCACTATCCCCGGTCTGGTGAATGTGGATTTCGCTGATGTGCGGGCAGTGATGGCCGATGCGGGTTCGGCCCTAATGGGCATCGGCATCGGTTCTGGAAAATCTCGGGCTAAGGAAGGAGCGATCGCGGCTATTTCCTCACCGTTACTGGAATCCTCGATCGAAGGGGCGAAAGGTGTGGTCTTTAATATCACCGGTGGTCAAGATCTAACCTTACACGAAGTCAATGCCGCCGCCGAAATTATCTATGAAGTGGTCGATCCCAACGCTAATATCATCTTTGGGGCA
>101019_Shinji-cho_fts_clone44
CCTGATTATTATCCCCAATAACCAGTTATTACAGGTAATACCCGCCGAAACTCCCCTACAGGAGGCTTTTCGGGTCGCTGATGATGTGCTGCGCCAAGGGGTACAGGGCATCTCGGATATTATCACTATCCCCGGTCTGGTGAATGTGGATTTCGCTGATGTGCGGGCAGTGATGGCCGATGCGGGTTCGGCCCTAATGGGCATCGGCATCGGTTCTGGAAAATCTCGGGCTAAGGAAGGAGCGATCGCGGCTATTTCCTCACCGTTACTGGAATCCTCGATCGAAGGGGCGAAAGGTGTGGTCTTTAATATCACCGGTGGTCAAGATCTAACCTTACACGAAGTCAATGCCGCCGCCGAAATTATCTATGAAGTGGTCGATCCCAACGCTAATATCATCTTTGGGGCA
>101019_Shinji-cho_fts_clone45
CCTGATTATTATCCCCAATAACCAGTTATTACAGGTAATACCCGCCGAAACTCCCCTACAGGAGGCTTTTCGGGTCGCTGATGATGTGCTGCGCCAAGGGGTACAGGGCATCTCGGATATTATCACTATCCCCGGTCTGGTGAATGTGGATTTCGCTGATGTGCGGGCAGTGATGGCCGATGCGGGTTCGGCCCTAATGGGCATCGGCATCGGTTCTGGAAAATCTCGGGCTAAGGAAGGAGCGATCGCGGCTATTTCCTCACCGTTACTGGAATCCTCGATCGAAGGGGCGAAAGGTGTGGTCTTTAATATCACCGGTGGTCAAGATCTAACCTTACACGAAGTCAATGCCGCCGCCGAAATTATCTATGAAGTGGTCGATCCCAACGCTAATATCATCTTTGGGGCA
>101019_Shinji-cho_fts_clone46
CCTGATTATTATCCCCAATAACCAGTTATTACAGGTAATACCCGCCGAAACTCCCCTACAGGAGGCTTTTCGGGTCGCTGATGATGTGCTGCGCCAAGGGGTACAGGGCATCTCGGATATTATCACTATCCCCGGTCTGGTGAATGTGGATTTCGCTGATGTGCGGGCAGTGATGGCCGATGCGGGTTCGGCCCTAATGGGCATCGGCATCGGTTCTGGAAAATCTCGGGCTAAGGAAGGAGCGATCGCGGCTATTTCCTCACCGTTACTGGAATCCTCGATCGAAGGGGCGAAAGGTGTGGTCTTTAATATCACCGGTGGTCAAGATCTAACCTTACACGAAGTCAATGCCGCCGCCGAAATTATCTATGAAGTGGTCGATCCCAACGCTAATATCATCTTTGGGGCA
>161011_Togo_Shizen-koen_fts_clone1
CCTGATTATTATCCCCAATAACCAGTTATTACAGGTAATACCCGCCGACACTCCCCTACAGGAGGCTTTTCGCGTCGCTGATGATGTGCTGCGACAAGGGGTACAGGGGATCTCGGACATTATCACTATCCCCGGTCTGGTGAATGTGGATTTCGCCGATGTGCGGGCAGTGATGGCCGATGCGGGTTCGGCCCTAATGGGCATCGGCATCGGTTCCGGAAAATCTCGGGCGAAGGAAGGAGCGATCGCTGCTATTTCCTCGCCGTTACTGGAATCCTCGATCGAAGGTGCGAAAGGCGTAGTCTTTAACATCACTGGTGGTCAAGATCTAACCCTACACGAAGTCAATGCCGCCGCCGAAATTATCTATGAAGTGGTGGATCCCAACGCTAATATCATCTTCGGGGCA
>161011_Togo_Shizen-koen_fts_clone2
CCTGATTATTATCCCCAATAACCAGTTATTACAGGTAATACCCGCCGAAACTCCCCTACAGGAGGCTTTTCGCGTCGCTGATGATGTGCTGCGCCAAGGGGTACAGGGCATCTCGGACATTATCACTATCCCCGGTCTGGTGAATGTGGATTTCGCCGATGTGCGGGCAGTGATGGCCGATGCGGGTTCGGCCCTAATGGGCATCGGCATCGGTTCTGGAAAATCTCGGGCTAAGGAAGGAGCGATCGCTGCTATTTCCTCGCCGTTACTGGAATCCTCGATCGAAGGGGCGAAAGGCGTAGTCTTTAACATCACCGGTGGTCAAGATCTAACCCTACACGAAGTCAATGCCGCCGCCGAAATTATCTATGAAGTGGTGGATCCGAACGCTAATATCATCTTCGGGGCA
>161011_Togo_Shizen-koen_fts_clone3
CCTGATTATTATCCCCAATAACCAGTTATTACAGGTAATACCCGCCGAAACTCCCCTACAGGAGGCTTTTCGCGTCGCTGATGATGTGCTGCGCCAAGGGGTACAGGGCATCTCGGACATTATCACTATCCCCGGTCTGGTGAATGTGGATTTCGCCGATGTGCGGGCAGTGATGGCCGATGCGGGTTCGGCCCTAATGGGCATCGGCATCGGTTCTGGAAAATCTCGGGCTAAGGAAGGAGCGATCGCTGCTATTTCCTCGCCGTTACTGGAATCCTCGATCGAAGGGGCGAAAGGCGTAGTCTTTAACATCACCGGTGGTCAAGATCTAACCCTACACGAAGTCAATGCCGCCGCCGAAATTATCTATGAAGTGGTGGATCCGAACGCTAATATCATCTTCGGGGCA
>161011_Togo_Shizen-koen_fts_clone4
CCTGATTATTATCCCCAATAACCAGTTATTACAGGTAATACCCGCCGACACTCCCCTACAGGAGGCTTTTCGCGTCGCTGATGATGTGCTGCGACAAGGGGTACAGGGGATCTCGGACATTATCACTATCCCCGGTCTGGTGAATGTGGATTTCGCCGATGTGCGGGCAGTGATGGCCGATGCGGGTTCGGCCCTAATGGGCATCGGCATCGGTTCCGGAAAATCTCGGGCGAAGGAAGGAGCGATCGCTGCTATTTCCTCGCCCTTACTGGAATCCTCGATCGAAGGGGCCAAAGGCGTAGTCTTTAACATCACTGGTGGTCAAGATCTAACCCTACACGAAGTCAATGCCGCCGCCGAAATTATCTATGAAGTGGTGGATCCCAACGCTAATATCATCTTCGGGGCA
>161011_Togo_Shizen-koen_fts_clone5
CCTGATTATTATCCCCAATAACCAGTTATTACAGGTAATACCCGCCGAAACTCCCCTACAGGAGGCTTTTCGGGTCGCTGATGATGTGCTGCGCCAAGGGGTACAGGGCATCTCGGATATTATCACTATCCCCGGTCTGGTGAATGTGGATTTCGCTGATGTGCGGGCAGTGATGGCCGATGCGGGTTCGGCCCTAATGGGCATCGGCATCGGTTCTGGAAAATCTCGGGCTAAGGAAGGAGCGATCGCGGCTATTTCCTCACCGTTACTGGAATCCTCGATCGAAGGGGCGAAAGGTGTGGTCTTTAATATCACCGGTGGTCAAGATCTAACCTTACACGAAGTCAATGCCGCCGCCGAAATTATCTATGAAGTGGTCGATCCCAACGCTAATATCATCTTTGGGGCA
>161011_Togo_Shizen-koen_fts_clone6
CCTGATTATTATCCCCAATAACCAGTTATTACAGGTAATACCCGCCGAAACTCCCCTACAGGAGGCTTTTCGGGTCGCTGATGATGTGCTGCGCCAAGGGGTACAGGGCATCTCGGATATTATCACTATCCCCGGTCTGGTGAATGTGGATTTCGCTGATGTGCGGGCAGTGATGGCCGATGCGGGTTCGGCCCTAATGGGCATCGGCATCGGTTCTGGAAAATCTCGGGCTAAGGAAGGAGCGATCGCGGCTATTTCCTCACCGTTACTGGAATCCTCGATCGAAGGGGCGAAAGGTGTGGTCTTTAATATCACCGGTGGTCAAGATCTAACCTTACACGAAGTCAATGCCGCCGCCGAAATTATCTATGAAGTGGTCGATCCCAACGCTAATATCATCTTTGGGGCA
>161011_Togo_Shizen-koen_fts_clone7
CCTGATTATTATCCCCAATAACCAGTTATTACAGGTGATACCCGCCGACACTCCCCTACAGGAGGCTTTTCGGGTCGCTGATGATGTGCTGCGGCAAGGGGTACAGGGTATCTCGGATATTATCACTATCCCCGGTCTGGTAAATGTGGATTTCGCCGATGTGCGGGCAGTGATGGCCGATGCGGGTTCGGCCCTAATGGGCATCGGCATCGGTTCGGGAAAATCTCGGGCTAAGGAAGGCGCGATCGCGGCTATATCCTCACCGTTACTGGAATCCTCGATCGAAGGGGCGAAAGGCGTAGTCTTTAACATCACCGGCGGTCAAGATCTAACCCTACACGAAGTCAATGCCGCCGCCGAAATTATCTATGAAGTGGTGGATCCCAACGCTAATATCATCTTTGGGGCA
>161011_Togo_Shizen-koen_fts_clone8
CCTGATTATTATCCCCAATAACCAGTTATTACAGGTAATACCCGCCGACACTCCCCTACAGGAGGCTTTTCGCGTCGCTGATGATGTGCTGCGACAAGGGGTACAGGGGATCTCGGACATTATCACTATCCCCGGTCTGGTGAATGTGGATTTCGCCGATGTGCGGGCAGTGATGGCCGATGCGGGTTCGGCCCTAATGGGCATCGGCATCGGTTCCGGAAAATCTCGGGCGAAGGAAGGAGCGATCGCTGCTATTTCCTCGCCCTTACTGGAATCCTCGATCGAAGGGGCCAAAGGCGTAGTCTTTAACATCACTGGTGGTCAAGATCTAACCCTACACGAAGTCAATGCCGCCGCCGAAATTATCTATGAAGTGGTTGATCCCAACGCTAATATCATCTTCGGGGCA
>161011_Togo_Shizen-koen_fts_clone9
CCTGATTATTATCCCCAATAACCAGTTATTACAGGTGATACCCGCCGACACTCCCCTACAGGAGGCTTTTCGGGTCGCTGATGATGTGCTGCGGCAAGGGGTACAGGGTATCTCGGATATTATCACTATCCCCGGTCTGGTAAATGTGGATTTCGCCGATGTGCGGGCAGTGATGGCCGATGCGGGTTCGGCCCTAATGGGCATCGGCATCGGTTCGGGAAAATCTCGGGCTAAGGAAGGCGCGATCGCGGCTATATCCTCACCGTTACTGGAATCCTCGATCGAAGGGGCGAAAGGCGTAGTCTTTAACATCACCGGCGGTCAAGATCTAACCCTACACGAAGTCAATGCCGCCGCCGAAATTATCTATGAAGTGGTGGATCCCAACGCTAATATCATCTTTGGGGCA
>161011_Togo_Shizen-koen_fts_clone10
CCTGATTATTATCCCCAATAACCAGTTATTACAGGTAATACCCGCCGAAACTCCCCTACAGGAGGCTTTTCGGGTCGCTGATGATGTGCTGCGCCAAGGGGTACAGGGCATCTCGGATATTATCACTATCCCCGGTCTGGTGAATGTGGATTTCGCTGATGTGCGGGCAGTGATGGCCGATGCGGGTTCGGCCCTAATGGGCATCGGCATCGGTTCTGGAAAATCTCGGGCTAAGGAAGGAGCGATCGCGGCTATTTCCTCACCGTTACTGGAATCCTCGATCGAAGGGGCGAAAGGTGTGGTCTTTAATATCACCGGTGGTCAAGATCTAACCTTACACGAAGTCAATGCCGCCGCCGAAATTATCTATGAAGTGGTCGATCCCAACGCTAATATCATCTTTGGGGCA
>161011_Togo_Shizen-koen_fts_clone11
CCTGATTATTATCCCCAATAACCAGTTATTACAGGTAATACCCGCCGAAACTCCCCTACAGGAGGCTTTTCGGGTCGCTGATGATGTGCTGCGCCAAGGGGTACAGGGCATCTCGGATATTATCACTATCCCCGGTCTGGTGAATGTGGATTTCGCTGATGTGCGGGCAGTGATGGCCGATGCGGGTTCGGCCCTAATGGGCATCGGCATCGGTTCTGGAAAATCTCGGGCTAAGGAAGGAGCGATCGCGGCTATTTCCTCACCGTTACTGGAATCCTCGATCGAAGGGGCGAAAGGTGTGGTCTTTAATATCACCGGTGGTCAAGATCTAACCTTACACGAAGTCAATGCCGCCGCCGAAATTATCTATGAAGTGGTCGATCCCAACGCTAATATCATCTTTGGGGCA
>161011_Togo_Shizen-koen_fts_clone12
CCTGATTATTATCCCCAATAACCAGTTATTACAGGTAATACCCGCCGACACTCCCCTACAGGAGGCTTTTCGCGTCGCTGATGATGTGCTGCGACAAGGGGTACAGGGGATCTCGGACATTATCACTATCCCCGGTCTGGTGAATGTGGATTTCGCCGATGTGCGGGCAGTGATGGCCGATGCGGGTTCGGCCCTAATGGGCATCGGCATCGGTTCCGGAAAATCTCGGGCGAAGGAAGGAGCGATCGCTGCTATTTCCTCGCCCTTACTGGAATCCTCGATCGAAGGGGCCAAAGGCGTAGTCTTTAACATCACTGGTGGTCAAGATCTAACCCTACACGAAGTCAATGCCGCCGCCGAAATTATCTATGAAGTGGTTGATCCCAACGCTAATATCATCTTCGGGGCA
>161011_Togo_Shizen-koen_fts_clone13
CCTGATTATTATCCCCAATAACCAGTTATTACAGGTAATACCCGCCGACACTCCCCTACAGGAGGCTTTTCGCGTCGCTGATGATGTGCTGCGACAAGGGGTACAGGGGATCTCGGACATTATCACTATCCCCGGTCTGGTGAATGTGGATTTCGCCGATGTGCGGGCAGTGATGGCCGATGCGGGTTCGGCCCTAATGGGCATCGGCATCGGTTCCGGAAAATCTCGGGCGAAGGAAGGAGCGATCGCTGCTATTTCCTCGCCGTTACTGGAATCCTCGATCGAAGGTGCGAAAGGCGTAGTCTTTAACATCACTGGTGGTCAAGATCTAACCCTACACGAAGTCAATGCCGCCGCCGAAATTATCTATGAAGTGGTGGATCCCAACGCTAATATCATCTTCGGGGCA
>161011_Togo_Shizen-koen_fts_clone14
CCTGATTATTATCCCCAATAACCAGTTATTACAGGTAATACCCGCCGAAACTCCCCTACAGGAGGCTTTTCGGGTCGCTGATGATGTGCTGCGCCAAGGGGTACAGGGCATCTCGGATATTATCACTATCCCCGGTCTGGTGAATGTGGATTTCGCTGATGTGCGGGCAGTGATGGCCGATGCGGGTTCGGCCCTAATGGGCATCGGCATCGGTTCTGGAAAATCTCGGGCTAAGGAAGGAGCGATCGCGGCTATTTCCTCACCGTTACTGGAATCCTCGATCGAAGGGGCGAAAGGTGTGGTCTTTAATATCACCGGTGGTCAAGATCTAACCTTACACGAAGTCAATGCCGCCGCCGAAATTATCTATGAAGTGGTCGATCCCAACGCTAATATCATCTTTGGGGCA
>161011_Togo_Shizen-koen_fts_clone15
CCTGATTATTATCCCCAATAACCAGTTATTACAGGTAATACCCGCCGACACTCCCCTACAGGAGGCTTTTCGCGTCGCTGATGATGTGCTGCGACAAGGGGTACAGGGGATCTCGGACATTATCACTATCCCCGGTCTGGTGAATGTGGATTTCGCCGATGTGCGGGCAGTGATGGCCGATGCGGGTTCGGCCCTAATGGGCATCGGCATCGGTTCCGGAAAATCTCGGGCGAAGGAAGGAGCGATCGCTGCTATTTCCTCGCCCTTACTGGAATCCTCGATCGAAGGGGCCAAAGGCGTAGTCTTTAACATCACTGGTGGTCAAGATCTAACCCTACACGAAGTCAATGCCGCCGCCGAAATTATCTATGAAGTGGTTGATCCCAACGCTAATATCATCTTCGGGGCA
>161011_Togo_Shizen-koen_fts_clone16
CCTGATTATTATCCCCAATAACCAGTTATTACAGGTAATACCCGCCGAAACTCCCCTACAGGAGGCTTTTCGGGTCGCTGATGATGTGCTGCGCCAAGGGGTACAGGGCATCTCGGATATTATCACTATCCCCGGTCTGGTGAATGTGGATTTCGCTGATGTGCGGGCAGTGATGGCCGATGCGGGTTCGGCCCTAATGGGCATCGGCATCGGTTCTGGAAAATCTCGGGCTAAGGAAGGAGCGATCGCGGCTATTTCCTCACCGTTACTGGAATCCTCGATCGAAGGGGCGAAAGGTGTGGTCTTTAATATCACCGGTGGTCAAGATCTAACCTTACACGAAGTCAATGCCGCCGCCGAAATTATCTATGAAGTGGTCGATCCCAACGCTAATATCATCTTTGGGGCA
>161011_Togo_Shizen-koen_fts_clone17
CCTGATTATTATCCCCAATAACCAGTTATTACAGGTGATACCCGCCGACACTCCCCTACAGGAGGCTTTTCGGGTCGCTGATGATGTGCTGCGGCAAGGGGTACAGGGTATCTCGGATATTATCACTATCCCCGGTCTGGTAAATGTGGATTTCGCCGATGTGCGGGCAGTGATGGCCGATGCGGGTTCGGCCCTAATGGGCATCGGCATCGGTTCGGGAAAATCTCGGGCTAAGGAAGGCGCGATCGCGGCTATATCCTCACCGTTACTGGAATCCTCGATCGAAGGGGCGAAAGGCGTAGTCTTTAACATCACCGGCGGTCAAGATCTAACCCTACACGAAGTCAATGCCGCCGCCGAAATTATCTATGAAGTGGTGGATCCCAACGCTAATATCATCTTTGGGGCA
>161011_Togo_Shizen-koen_fts_clone18
CCTGATTATTATCCCCAATAACCAGTTATTACAGGTAATACCCGCCGAAACTCCCCTACAGGAGGCTTTTCGGGTCGCTGATGATGTGCTGCGCCAAGGGGTACAGGGCATCTCGGATATTATCACTATCCCCGGTCTGGTGAATGTGGATTTCGCTGATGTGCGGGCAGTGATGGCCGATGCGGGTTCGGCCCTAATGGGCATCGGCATCGGTTCTGGAAAATCTCGGGCTAAGGAAGGAGCGATCGCGGCTATTTCCTCACCGTTACTGGAATCCTCGATCGAAGGGGCGAAAGGTGTGGTCTTTAATATCACCGGTGGTCAAGATCTAACCTTACACGAAGTCAATGCCGCCGCCGAAATTATCTATGAAGTGGTCGATCCCAACGCTAATATCATCTTTGGGGCA
>161011_Togo_Shizen-koen_fts_clone19
CCTGATTATTATCCCCAATAACCAGTTATTACAGGTAATACCCGCCGACACTCCCCTACAGGAGGCTTTTCGCGTCGCTGATGATGTGCTGCGACAAGGGGTACAGGGGATCTCGGACATTATCACTATCCCCGGTCTGGTGAATGTGGATTTCGCCGATGTGCGGGCAGTGATGGCCGATGCGGGTTCGGCCCTAATGGGCATCGGCATCGGTTCCGGAAAATCTCGGGCGAAGGAAGGAGCGATCGCTGCTATTTCCTCGCCCTTACTGGAATCCTCGATCGAAGGGGCCAAAGGCGTAGTCTTTAACATCACTGGTGGTCAAGATCTAACCCTACACGAAGTCAATGCCGCCGCCGAAATTATCTATGAAGTGGTTGATCCCAACGCTAATATCATCTTCGGGGCA
>161011_Togo_Shizen-koen_fts_clone20
CCTGATTATTATCCCCAATAACCAGTTATTACAGGTAATACCCGCCGACACTCCCCTACAGGAGGCTTTTCGCGTCGCTGATGATGTGCTGCGACAAGGGGTACAGGGGATCTCGGACATTATCACTATCCCCGGTCTGGTGAATGTGGATTTCGCCGATGTGCGGGCAGTGATGGCCGATGCGGGTTCGGCCCTAATGGGCATCGGCATCGGTTCCGGAAAATCTCGGGCGAAGGAAGGAGCGATCGCTGCTATTTCCTCGCCCTTACTGGAATCCTCGATCGAAGGGGCCAAAGGCGTAGTCTTTAACATCACTGGTGGTCAAGATCTAACCCTACACGAAGTCAATGCCGCCGCCGAAATTATCTATGAAGTGGTTGATCCCAACGCTAATATCATCTTCGGGGCA
>161011_Togo_Shizen-koen_fts_clone21
CCTGATTATTATCCCCAATAACCAGTTATTACAGGTAATACCCGCCGAAACTCCCCTACAGGAGGCTTTTCGGGTCGCTGATGATGTGCTGCGCCAAGGGGTACAGGGCATCTCGGATATTATCACTATCCCCGGTCTGGTGAATGTGGATTTCGCTGATGTGCGGGCAGTGATGGCCGATGCGGGTTCGGCCCTAATGGGCATCGGCATCGGTTCTGGAAAATCTCGGGCTAAGGAAGGAGCGATCGCGGCTATTTCCTCACCGTTACTGGAATCCTCGATCGAAGGGGCGAAAGGTGTGGTCTTTAATATCACCGGTGGTCAAGATCTAACCTTACACGAAGTCAATGCCGCCGCCGAAATTATCTATGAAGTGGTCGATCCCAACGCCAATATCATCTTTGGGGCA
>161011_Togo_Shizen-koen_fts_clone22
CCTGATTATTATCCCCAATAACCAGTTATTACAGGTGATACCCGCCGACACTCCCCTACAGGAGGCTTTTCGGGTCGCTGATGATGTGCTGCGGCAAGGGGTACAGGGTATCTCGGATATTATCACTATCCCCGGTCTGGTAAATGTGGATTTCGCCGATGTGCGGGCAGTGATGGCCGATGCGGGTTCGGCCCTAATGGGCATCGGCATCGGTTCGGGAAAATCTCGGGCTAAGGAAGGCGCGATCGCGGCTATATCCTCACCGTTACTGGAATCCTCGATCGAAGGGGCGAAAGGTGTGGTCTTTAACATCACTGGTGGTCAAGATCTAACCCTACACGAAGTCAATGCCGCCGCTGAAATTATCTATGAGGTGGTTGATCCCAACGCTAATATCATCTTTGGGGCA
>161011_Togo_Shizen-koen_fts_clone23
CCTGATTATTATCCCCAATAACCAGTTATTACAGGTAATACCCGCCGAAACTCCCCTACAGGAGGCTTTTCGGGTCGCTGATGATGTGCTGCGCCAAGGGGTACAGGGCATCTCGGATATTATCACTATCCCCGGTCTGGTGAATGTGGATTTCGCTGATGTGCGGGCAGTGATGGCCGATGCGGGTTCGGCCCTAATGGGCATCGGCATCGGTTCTGGAAAATCTCGGGCTAAGGAAGGAGCGATCGCGGCTATTTCCTCACCGTTACTGGAATCCTCGATCGAAGGGGCGAAAGGTGTGGTCTTTAATATCACCGGTGGTCAAGATCTAACCTTACACGAAGTCAATGCCGCCGCCGAAATTATCTATGAAGTGGTCGATCCCAACGCTAATATCATCTTTGGGGCA
>161011_Togo_Shizen-koen_fts_clone24
CCTGATTATTATCCCCAATAACCAGTTATTACAGGTAATACCCGCCGACACTCCCCTACAGGAGGCTTTTCGCGTCGCTGATGATGTGCTGCGACAAGGGGTACAGGGGATCTCGGACATTATCACTATCCCCGGTCTGGTGAATGTGGATTTCGCCGATGTGCGGGCAGTGATGGCCGATGCGGGTTCGGCCCTAATGGGCATCGGCATCGGTTCCGGAAAATCTCGGGCGAAGGAAGGAGCGATCGCTGCTATTTCCTCGCCCTTACTGGAATCCTCGATCGAAGGGGCCAAAGGCGTAGTCTTTAACATCACTGGTGGTCAAGATCTAACCCTACACGAAGTCAATGCCGCCGCCGAAATTATCTATGAAGTGGTTGATCCCAACGCTAATATCATCTTCGGGGCA
>161011_Togo_Shizen-koen_fts_clone25
CCTGATTATTATCCCCAATAACCAGTTATTACAGGTGATACCCGCCGACACTCCCCTACAGGAGGCTTTTCGGGTCGCTGATGATGTGCTGCGGCAAGGGGTACAGGGTATCTCGGATATTATCACTATCCCCGGTCTGGTAAATGTGGATTTCGCCGATGTGCGGGCAGTGATGGCCGATGCGGGTTCGGCCCTAATGGGCATCGGCATCGGTTCGGGAAAATCTCGGGCTAAGGAAGGCGCGATCGCGGCTATATCCTCACCGTTACTGGAATCCTCGATCGAAGGGGCGAAAGGTGTGGTCTTTAACATCACTGGTGGTCAAGATCTAACCCTACACGAAGTCAATGCCGCCGCTGAAATTATCTATGAGGTGGTTGATCCCAACGCTAATATCATCTTTGGGGCA
>161011_Togo_Shizen-koen_fts_clone26
CCTGATTATTATCCCCAATAACCAGTTATTACAGGTAATACCCGCCGAAACTCCCCTACAGGAGGCTTTTCGCGTCGCTGATGATGTGCTGCGCCAAGGGGTACAGGGCATCTCGGACATTATCACTATCCCCGGTCTGGTGAATGTGGATTTCGCCGATGTGCGGGCAGTGATGGCCGATGCGGGTTCGGCCCTAATGGGCATCGGCATCGGTTCTGGAAAATCTCGGGCTAAGGAAGGAGCGATCGCTGCTATTTCCTCGCCGTTACTGGAATCCTCGATCGAAGGGGCGAAAGGTGTGGTCTTTAATATCACCGGTGGTCAAGATCTAACCTTACACGAAGTCAATGCCGCCGCCGAAATTATCTATGAAGTGGTCGATCCCAACGCTAATATCATCTTTGGGGCA
>161011_Togo_Shizen-koen_fts_clone27
CCTGATTATTATCCCCAATAACCAGTTATTACAGGTGATACCCGCCGACACTCCCCTACAGGAGGCTTTTCGGGTCGCTGATGATGTGCTGCGGCAAGGGGTACAGGGTATCTCGGATATTATCACTATCCCCGGTCTGGTAAATGTGGATTTCGCCGATGTGCGGGCAGTGATGGCCGATGCGGGTTCGGCCCTAATGGGCATCGGCATCGGTTCGGGAAAATCTCGGGCTAAGGAAGGCGCGATCGCGGCTATATCCTCACCGTTACTGGAATCCTCGATCGAAGGGGCGAAAGGCGTAGTCTTTAACATCACCGGCGGTCAAGATCTAACCCTACACGAAGTCAATGCCGCCGCCGAAATTATCTATGAAGTGGTGGATCCCAACGCTAATATCATCTTTGGGGCA
>161011_Togo_Shizen-koen_fts_clone28
CCTGATTATTATCCCCAATAACCAGTTATTACAGGTAATACCCGCCGAAACTCCCCTACAGGAGGCTTTTCGGGTCGCTGATGATGTGCTGCGCCAAGGGGTACAGGGCATCTCGGATATTATCACTATCCCCGGTCTGGTGAATGTGGATTTCGCTGATGTGCGGGCAGTGATGGCCGATGCGGGTTCGGCCCTAATGGGCATCGGCATCGGTTCTGGAAAATCTCGGGCTAAGGAAGGAGCGATCGCGGCTATTTCCTCACCGTTACTGGAATCCTCGATCGAAGGGGCGAAAGGTGTGGTCTTTAATATCACCGGTGGTCAAGATCTAACCTTACACGAAGTCAATGCCGCCGCCGAAATTATCTATGAAGTGGTCGATCCCAACGCTAATATCATCTTTGGGGCA
>161011_Togo_Shizen-koen_fts_clone29
CCTGATTATTATCCCCAATAACCAGTTATTACAGGTGATACCCGCCGACACTCCCCTACAGGAGGCTTTTCGGGTCGCTGATGATGTGCTGCGGCAAGGGGTACAGGGTATCTCGGATATTATCACTATCCCCGGTCTGGTAAATGTGGATTTCGCCGATGTGCGGGCAGTGATGGCCGATGCGGGTTCGGCCCTAATGGGCATCGGCATCGGTTCGGGAAAATCTCGGGCTAAGGAAGGCGCGATCGCGGCTATATCCTCACCGTTACTGGAATCCTCGATCGAAGGGGCGAAAGGTGTGGTCTTTAACATCACTGGTGGTCAAGATCTAACCCTACACGAAGTCAATGCCGCCGCTGAAATTATCTATGAGGTGGTTGATCCCAACGCTAATATCATCTTTGGGGCA
>161011_Togo_Shizen-koen_fts_clone30
CCTGATTATTATCCCCAATAACCAGTTATTACAGGTAATACCCGCCGAAACTCCCCTACAGGAGGCTTTTCGCGTCGCTGATGATGTGCTGCGCCAAGGGGTACAGGGCATCTCGGACATTATCACTATCCCCGGTCTGGTGAATGTGGATTTCGCCGATGTGCGGGCAGTGATGGCCGATGCGGGTTCGGCCCTAATGGGCATCGGCATCGGTTCTGGAAAATCTCGGGCTAAGGAAGGAGCGATCGCTGCTATTTCCTCGCCGTTACTGGAATCCTCGATCGAAGGGGCGAAAGGCGTAGTCTTTAACATCACCGGTGGTCAAGATCTAACCCTACACGAAGTCAATGCCGCCGCCGAAATTATCTATGAAGTGGTGGATCCGAACGCTAATATCATCTTCGGGGCA
>161011_Togo_Shizen-koen_fts_clone31
CCTGATTATTATCCCCAATAACCAGTTATTACAGGTAATACCCGCCGACACTCCCCTACAGGAGGCTTTTCGCGTCGCTGATGATGTGCTGCGACAAGGGGTACAGGGGATCTCGGACATTATCACTATCCCCGGTCTGGTGAATGTGGATTTCGCCGATGTGCGGGCAGTGATGGCCGATGCGGGTTCGGCCCTAATGGGCATCGGCATCGGTTCCGGAAAATCTCGGGCGAAGGAAGGAGCGATCGCTGCTATTTCCTCGCCCTTACTGGAATCCTCGATCGAAGGGGCCAAAGGCGTAGTCTTTAACATCACTGGTGGTCAAGATCTAACCCTACACGAAGTCAATGCCGCCGCCGAAATTATCTATGAAGTGGTTGATCCCAACGCTAATATCATCTTCGGGGCA
>161011_Togo_Shizen-koen_fts_clone32
CCTGATTATTATCCCCAATAACCAGTTATTACAGGTAATACCCGCCGAAACTCCCCTACAGGAGGCTTTTCGGGTCGCTGATGATGTGCTGCGCCAAGGGGTACAGGGCATCTCGGATATTATCACTATCCCCGGTCTGGTGAATGTGGATTTCGCTGATGTGCGGGCAGTGATGGCCGATGCGGGTTCGGCCCTAATGGGCATCGGCATCGGTTCTGGAAAATCTCGGGCTAAGGAAGGAGCGATCGCGGCTATTTCCTCACCGTTACTGGAATCCTCGATCGAAGGGGCGAAAGGTGTGGTCTTTAATATCACCGGTGGTCAAGATCTAACCTTACACGAAGTCAATGCCGCCGCCGAAATTATCTATGAAGTGGTCGATCCCAACGCTAATATCATCTTTGGGGCA
>161011_Togo_Shizen-koen_fts_clone33
CCTGATTATTATCCCCAATAACCAGTTATTACAGGTAATACCCGCCGACACTCCCCTACAGGAGGCTTTTCGCGTCGCTGATGATGTGCTGCGACAAGGGGTACAGGGGATCTCGGACATTATCACTATCCCCGGTCTGGTGAATGTGGATTTCGCCGATGTGCGGGCAGTGATGGCCGATGCGGGTTCGGCCCTAATGGGCATCGGCATCGGTTCCGGAAAATCTCGGGCGAAGGAAGGAGCGATCGCTGCTATTTCCTCGCCCTTACTGGAATCCTCGATCGAAGGGGCCAAAGGCGTAGTCTTTAACATCACTGGTGGTCAAGATCTAACCCTACACGAAGTCAATGCCGCCGCCGAAATTATCTATGAAGTGGTTGATCCCAACGCTAATATCATCTTCGGGGCA
>161011_Togo_Shizen-koen_fts_clone34
CCTGATTATTATCCCCAATAACCAGTTATTACAGGTAATACCCGCCGAAACTCCCCTACAGGAGGCTTTTCGCGTCGCTGATGATGTGCTGCGCCAAGGGGTACAGGGCATCTCGGACATTATCACTATCCCCGGTCTGGTGAATGTGGATTTCGCCGATGTGCGGGCAGTGATGGCCGATGCGGGTTCGGCCCTAATGGGCATCGGCATCGGTTCTGGAAAATCTCGGGCTAAGGAAGGAGCGATCGCTGCTATTTCCTCGCCGTTACTGGAATCCTCGATCGAAGGGGCGAAAGGCGTAGTCTTTAACATCACCGGTGGTCAAGATCTAACCCTACACGAAGTCAATGCCGCCGCCGAAATTATCTATGAAGTGGTGGATCCGAACGCTAATATCATCTTCGGGGCA
>161011_Togo_Shizen-koen_fts_clone35
CCTGATTATTATCCCCAATAACCAGTTATTACAGGTAATACCCGCCGAAACTCCCCTACAGGAGGCTTTTCGGGTCGCTGATGATGTGCTGCGCCAAGGGGTACAGGGCATCTCGGATATTATCACTATCCCCGGTCTGGTGAATGTGGATTTCGCTGATGTGCGGGCAGTGATGGCCGATGCGGGTTCGGCCCTAATGGGCATCGGCATCGGTTCTGGAAAATCTCGGGCTAAGGAAGGAGCGATCGCGGCTATTTCCTCACCGTTACTGGAATCCTCGATCGAAGGGGCGAAAGGTGTGGTCTTTAATATCACCGGTGGTCAAGATCTAACCTTACACGAAGTCAATGCCGCCGCCGAAATTATCTATGAAGTGGTCGATCCCAACGCTAATATCATCTTTGGGGCA
>161011_Togo_Shizen-koen_fts_clone36
CCTGATTATTATCCCCAATAACCAGTTATTACAGGTAATACCCGCCGACACTCCCCTACAGGAGGCTTTTCGCGTCGCTGATGATGTGCTGCGACAAGGGGTACAGGGGATCTCGGACATTATCACTATCCCCGGTCTGGTGAATGTGGATTTCGCCGATGTGCGGGCAGTGATGGCCGATGCGGGTTCGGCCCTAATGGGCATCGGCATCGGTTCCGGAAAATCTCGGGCGAAGGAAGGAGCGATCGCTGCTATTTCCTCGCCGTTACTGGAATCCTCGATCGAAGGTGCGAAAGGCGTAGTCTTTAACATCACTGGTGGTCAAGATCTAACCCTACACGAAGTCAATGCCGCCGCCGAAATTATCTATGAAGTGGTGGATCCCAACGCTAATATCATCTTCGGGGCA
>161011_Togo_Shizen-koen_fts_clone37
CCTGATTATTATCCCCAATAACCAGTTATTACAGGTAATACCCGCCGAAACTCCCCTACAGGAGGCTTTTCGGGTCGCTGATGATGTGCTGCGCCAAGGGGTACAGGGCATCTCGGATATTATCACTATCCCCGGTCTGGTGAATGTGGATTTCGCTGATGTGCGGGCAGTGATGGCCGATGCGGGTTCGGCCCTAATGGGCATCGGCATCGGTTCTGGAAAATCTCGGGCTAAGGAAGGAGCGATCGCGGCTATTTCCTCACCGTTACTGGAATCCTCGATCGAAGGGGCGAAAGGTGTGGTCTTTAATATCACCGGTGGTCAAGATCTAACCTTACACGAAGTCAATGCCGCCGCCGAAATTATCTATGAAGTGGTCGATCCCAACGCTAATATCATCTTTGGGGCA
>161011_Togo_Shizen-koen_fts_clone38
CCTGATTATTATCCCCAATAACCAGTTATTACAGGTAATACCCGCCGACACTCCCCTACAGGAGGCTTTTCGCGTCGCTGATGATGTGCTGCGACAAGGGGTACAGGGGATCTCGGACATTATCACTATCCCCGGTCTGGTGAATGTGGATTTCGCCGATGTGCGGGCAGTGATGGCCGATGCGGGTTCGGCCCTAATGGGCATCGGCATCGGTTCCGGAAAATCTCGGGCGAAGGAAGGAGCGATCGCTGCTATTTCCTCGCCGTTACTGGAATCCTCGATCGAAGGTGCGAAAGGCGTAGTCTTTAACATCACTGGTGGTCAAGATCTAACCCTACACGAAGTCAATGCCGCCGCCGAAATTATCTATGAAGTGGTGGATCCCAACGCTAATATCATCTTCGGGGCA
>161011_Togo_Shizen-koen_fts_clone39
CCTGATTATTATCCCCAATAACCAGTTATTACAGGTGATACCCGCCGACACTCCCCTACAGGAGGCTTTTCGGGTCGCTGATGATGTGCTGCGGCAAGGGGTACAGGGTATCTCGGATATTATCACTATCCCCGGTCTGGTAAATGTGGATTTCGCCGATGTGCGGGCAGTGATGGCCGATGCGGGTTCGGCCCTAATGGGCATCGGCATCGGTTCGGGAAAATCTCGGGCTAAGGAAGGCGCGATCGCGGCTATATCCTCACCGTTACTGGAATCCTCGATCGAAGGGGCGAAAGGTGTGGTCTTTAACATCACTGGTGGTCAAGATCTAACCCTACACGAAGTCAATGCCGCCGCTGAAATTATCTATGAGGTGGTTGATCCCAACGCTAATATCATCTTTGGGGCA
>161011_Togo_Shizen-koen_fts_clone40
CCTGATTATTATCCCCAATAACCAGTTATTACAGGTAATACCCGCCGAAACTCCCCTACAGGAGGCTTTTCGGGTCGCTGATGATGTGCTGCGCCAAGGGGTACAGGGCATCTCGGATATTATCACTATCCCCGGTCTGGTGAATGTGGATTTCGCTGATGTGCGGGCAGTGATGGCCGATGCGGGTTCGGCCCTAATGGGCATCGGCATCGGTTCTGGAAAATCTCGGGCTAAGGAAGGAGCGATCGCGGCTATTTCCTCACCGTTACTGGAATCCTCGATCGAAGGGGCGAAAGGTGTGGTCTTTAATATCACCGGTGGTCAAGATCTAACCTTACACGAAGTCAATGCCGCCGCCGAAATTATCTATGAAGTGGTCGATCCCAACGCTAATATCATCTTTGGGGCA
>161011_Togo_Shizen-koen_fts_clone41
CCTGATTATTATCCCCAATAACCAGTTATTACAGGTAATACCCGCCGAAACTCCCCTACAGGAGGCTTTTCGGGTCGCTGATGATGTGCTGCGCCAAGGGGTACAGGGCATCTCGGATATTATCACTATCCCCGGTCTGGTGAATGTGGATTTCGCTGATGTGCGGGCAGTGATGGCCGATGCGGGTTCGGCCCTAATGGGCATCGGCATCGGTTCTGGAAAATCTCGGGCTAAGGAAGGAGCGATCGCGGCTATTTCCTCACCGTTACTGGAATCCTCGATCGAAGGGGCGAAAGGTGTGGTCTTTAATATCACCGGTGGTCAAGATCTAACCTTACACGAAGTCAATGCCGCCGCCGAAATTATCTATGAAGTGGTCGATCCCAACGCTAATATCATCTTTGGGGCA
>161011_Togo_Shizen-koen_fts_clone42
CCTGATTATTATCCCCAATAACCAGTTATTACAGGTAATACCCGCCGAAACTCCCCTACAGGAGGCTTTTCGGGTCGCTGATGATGTGCTGCGCCAAGGGGTACAGGGCATCTCGGATATTATCACTATCCCCGGTCTGGTGAATGTGGATTTCGCTGATGTGCGGGCAGTGATGGCCGATGCGGGTTCGGCCCTAATGGGCATCGGCATCGGTTCTGGAAAATCTCGGGCTAAGGAAGGAGCGATCGCGGCTATTTCCTCACCGTTACTGGAATCCTCGATCGAAGGGGCGAAAGGTGTGGTCTTTAATATCACCGGTGGTCAAGATCTAACCTTACACGAAGTCAATGCCGCCGCCGAAATTATCTATGAAGTGGTCGATCCCAACGCTAATATCATCTTTGGGGCA
>161011_Togo_Shizen-koen_fts_clone43
CCTGATTATTATCCCCAATAACCAGTTATTACAGGTAATACCCGCCGAAACTCCCCTACAGGAGGCTTTTCGCGTCGCTGATGATGTGCTGCGCCAAGGGGTACAGGGCATCTCGGACATTATCACTATCCCCGGTCTGGTGAATGTGGATTTCGCCGATGTGCGGGCAGTGATGGCCGATGCGGGTTCGGCCCTAATGGGCATCGGCATCGGTTCTGGAAAATCTCGGGCTAAGGAAGGAGCGATCGCTGCTATTTCCTCGCCGTTACTGGAATCCTCGATCGAAGGGGCGAAAGGCGTAGTCTTTAACATCACCGGTGGTCAAGATCTAACCCTACACGAAGTCAATGCCGCCGCCGAAATTATCTATGAAGTGGTGGATCCGAACGCTAATATCATCTTCGGGGCA
>161011_Togo_Shizen-koen_fts_clone44
CCTGATTATTATCCCCAATAACCAGTTATTACAGGTAATACCCGCCGACACTCCCCTACAGGAGGCTTTTCGCGTCGCTGATGATGTGCTGCGACAAGGGGTACAGGGGATCTCGGACATTATCACTATCCCCGGTCTGGTGAATGTGGATTTCGCCGATGTGCGGGCAGTGATGGCCGATGCGGGTTCGGCCCTAATGGGCATCGGCATCGGTTCCGGAAAATCTCGGGCGAAGGAAGGAGCGATCGCTGCTATTTCCTCGCCGTTACTGGAATCCTCGATCGAAGGTGCGAAAGGCGTAGTCTTTAACATCACTGGTGGTCAAGATCTAACCCTACACGAAGTCAATGCCGCCGCCGAAATTATCTATGAAGTGGTGGATCCCAACGCTAATATCATCTTCGGGGCA
>161011_Togo_Shizen-koen_fts_clone45
CCTGATTATTATCCCCAATAACCAGTTATTACAGGTGATACCCGCCGACACTCCCCTACAGGAGGCTTTTCGGGTCGCTGATGATGTGCTGCGGCAAGGGGTACAGGGTATCTCGGATATTATCACTATCCCCGGTCTGGTAAATGTGGATTTCGCCGATGTGCGGGCAGTGATGGCCGATGCGGGTTCGGCCCTAATGGGCATCGGCATCGGTTCGGGAAAATCTCGGGCTAAGGAAGGCGCGATCGCGGCTATATCCTCACCGTTACTGGAATCCTCGATCGAAGGGGCGAAAGGCGTAGTCTTTAACATCACCGGCGGTCAAGATCTAACCCTACACGAAGTCAATGCCGCCGCCGAAATTATCTATGAAGTGGTGGATCCCAACGCTAATATCATCTTTGGGGCA
>161011_Togo_Shizen-koen_fts_clone46
CCTGATTATTATCCCCAATAACCAGTTATTACAGGTAATACCCGCCGACACTCCCCTACAGGAGGCTTTTCGCGTCGCTGATGATGTGCTGCGACAAGGGGTACAGGGGATCTCGGACATTATCACTATCCCCGGTCTGGTGAATGTGGATTTCGCCGATGTGCGGGCAGTGATGGCCGATGCGGGTTCGGCCCTAATGGGCATCGGCATCGGTTCCGGAAAATCTCGGGCGAAGGAAGGAGCGATCGCTGCTATTTCCTCGCCGTTACTGGAATCCTCGATCGAAGGTGCGAAAGGCGTAGTCTTTAACATCACTGGTGGTCAAGATCTAACCCTACACGAAGTCAATGCCGCCGCCGAAATTATCTATGAAGTGGTGGATCCCAACGCTAATATCATCTTCGGGGCA
>161011_Togo_Shizen-koen_fts_clone47
CCTGATTATTATCCCCAATAACCAGTTATTACAGGTAATACCCGCCGAAACTCCCCTACAGGAGGCTTTTCGGGTCGCTGATGATGTGCTGCGCCAAGGGGTACAGGGCATCTCGGATATTATCACTATCCCCGGTCTGGTGAATGTGGATTTCGCTGATGTGCGGGCAGTGATGGCCGATGCGGGTTCGGCCCTAATGGGCATCGGCATCGGTTCTGGAAAATCTCGGGCTAAGGAAGGAGCGATCGCGGCTATTTCCTCACCGTTACTGGAATCCTCGATCGAAGGGGCGAAAGGTGTGGTCTTTAATATCACCGGTGGTCAAGATCTAACCTTACACGAAGTCAATGCCGCCGCCGAAATTATCTATGAAGTGGTCGATCCCAACGCTAATATCATCTTTGGGGCA
>161011_Togo_Shizen-koen_fts_clone48
CCTGATTATTATCCCCAATAACCAGTTATTACAGGTAATACCCGCCGACACTCCCCTACAGGAGGCTTTTCGGGTCGCTGATGATGTGCTGCGCCAAGGGGTACAGGGCATCTCGGATATTATCACTATCCCCGGTCTGGTGAATGTGGATTTCGCTGATGTGCGGGCAGTGATGGCCGATGCGGGTTCGGCCCTAATGGGCATCGGCATCGGTTCTGGAAAATCTCGGGCTAAGGAAGGAGCGATCGCGGCTATTTCCTCACCGTTACTGGAATCCTCGATCGAAGGGGCGAAAGGTGTGGTCTTTAATATCACCGGTGGTCAAGATCTAACCTTACACGAAGTCAATGCCGCCGCCGAAATTATCTATGAAGTGGTCGATCCCAACGCTAATATCATCTTTGGGGCA
>161011_Togo_Shizen-koen_fts_clone49
CCTGATTATTATCCCCAATAACCAGTTATTACAGGTAATACCCGCCGAAACTCCCCTACAGGAGGCTTTTCGGGTCGCTGATGATGTGCTGCGCCAAGGGGTACAGGGCATCTCGGATATTATCACTATCCCCGGTCTGGTGAATGTGGATTTCGCTGATGTGCGGGCAGTGATGGCCGATGCGGGTTCGGCCCTAATGGGCATCGGCATCGGTTCTGGAAAATCTCGGGCTAAGGAAGGAGCGATCGCGGCTATTTCCTCACCGTTACTGGAATCCTCGATCGAAGGGGCGAAAGGTGTGGTCTTTAATATCACCGGTGGTCAAGATCTAACCTTACACGAAGTCAATGCCGCCGCCGAAATTATCTATGAAGTGGTCGATCCCAACGCTAATATCATCTTTGGGGCA
>161011_Togo_Shizen-koen_fts_clone50
CCTGATTATTATCCCCAATAACCAGTTATTACAGGTAATACCCGCCGAAACTCCCCTACAGGAGGCTTTTCGGGTCGCTGATGATGTGCTGCGCCAAGGGGTACAGGGCATCTCGGATATTATCACTATCCCCGGTCTGGTGAATGTGGATTTCGCTGATGTGCGGGCAGTGATGGCCGATGCGGGTTCGGCCCTAATGGGCATCGGCATCGGTTCTGGAAAATCTCGGGCTAAGGAAGGAGCGATCGCGGCTATTTCCTCACCGTTACTGGAATCCTCGATCGAAGGGGCGAAAGGTGTGGTCTTTAATATCACCGGTGGTCAAGATCTAACCTTACACGAAGTCAATGCCGCCGCCGAAATTATCTATGAAGTGGTCGATCCCAACGCTAATATCATCTTTGGGGCA
>161011_Togo_Shizen-koen_fts_clone51
CCTGATTATTATCCCCAATAACCAGTTATTACAGGTAATACCCGCCGAAACTCCCCTACAGGAGGCTTTTCGCGTCGCTGATGATGTGCTGCGCCAAGGGGTACAGGGCATCTCGGACATTATCACTATCCCCGGTCTGGTGAATGTGGATTTCGCCGATGTGCGGGCAGTGATGGCCGATGCGGGTTCGGCCCTAATGGGCATCGGCATCGGTTCTGGAAAATCTCGGGCTAAGGAAGGAGCGATCGCTGCTATTTCCTCGCCGTTACTGGAATCCTCGATCGAAGGGGCGAAAGGCGTAGTCTTTAACATCACTGGTGGTCAAGATCTAACCCTACACGAAGTCAATGCCGCCGCCGAAATTATCTATGAAGTGGTGGATCCGAACGCTAATATCATCTTCGGGGCA
>161011_Togo_Shizen-koen_fts_clone52
CCTGATTATTATCCCCAATAACCAGTTATTACAGGTAATACCCGCCGACACTCCCCTACAGGAGGCTTTTTGCGTCGCTGATGATGTGCTGCGACAAGGGGTACAGGGGATCTCGGACATTATCACTATCCCCGGTCTGGTGAATGTGGATTTCGCCGATGTGCGGGCAGTGATGGCCGATGCGGGTTCGGCCCTAATGGGCATCGGCATCGGTTCCGGAAAATCTCGGGCGAAGGAAGGAGCGATCGCTGCTATTTCCTCGCCCTTACTGGAATCCTCGATCGAAGGGGCCAAAGGCGTAGTCTTTAACATCACTGGTGGTCAAGATCTAACCCTACACGAAGTCAATGCCGCCGCCGAAATTATCTATGAAGTGGTTGATCCCAACGCTAATATCATCTTCGGGGCA
>161011_Togo_Shizen-koen_fts_clone53
CCTGATTATTATCCCCAATAACCAGTTATTACAGGTAATACCCGCCGACACTCCCCTACAGGAGGCTTTTCGCGTCGCTGATGATGTGCTGCGACAAGGGGTACAGGGGATCTCGGACATTATCACTATCCCCGGTCTGGTGAATGTGGATTTCGCCGATGTGCGGGCAGTGATGGCCGATGCGGGTTCGGCCCTAATGGGCATCGGCATCGGTTCCGGAAAATCTCGGGCGAAGGAAGGAGCGATCGCTGCTATTTCCTCGCCCTTACTGGAATCCTCGATCGAAGGGGCCAAAGGCGTAGTCTTTAACATCACTGGTGGTCAAGATCTAACCCTACACGAAGTCAATGCCGCCGCCGAAATTATCTATGAAGTGGTTGATCCCAACGCTAATATCATCTTCGGGGCA
>161011_Togo_Shizen-koen_fts_clone54
CCTGATTATTATCCCCAATAACCAGTTATTACAGGTAATACCCGCCGACACTCCCCTACAGGAGGCTTTTCGCGTCGCTGATGATGTGCTGCGACAAGGGGTACAGGGGATCTCGGACATTATCACTATCCCCGGTCTGGTGAATGTGGATTTCGCCGATGTGCGGGCAGTGATGGCCGATGCGGGTTCGGCCCTAATGGGCATCGGCATCGGTTCCGGAAAATCTCGGGCGAAGGAAGGAGCGATCGCTGCTATTTCCTCGCCGTTACTGGAATCCTCGATCGAAGGTGCGAAAGGCGTAGTCTTTAACATCACTGGTGGTCAAGATCTAACCCTACACGAAGTCAATGCCGCCGCCGAAATTATCTATGAAGTGGTGGATCCCAACGCTAATATCATCTTCGGGGCA
>161011_Togo_Shizen-koen_fts_clone55
CCTGATTATTATCCCCAATAACCAGTTATTACAGGTAATACCCGCCGACACTCCCCTACAGGAGGCTTTTCGCGTCGCTGATGATGTGCTGCGACAAGGGGTACAGGGGATCTCGGACATTATCACTATCCCCGGTCTGGTGAATGTGGATTTCGCCGATGTGCGGGCAGTGATGGCCGATGCGGGTTCGGCCCTAATGGGCATCGGCATCGGTTCCGGAAAATCTCGGGCGAAGGAAGGAGCGATCGCTGCTATTTCCTCGCCGTTACTGGAATCCTCGATCGAAGGTGCGAAAGGCGTAGTCTTTAACATCACTGGTGGTCAAGATCTAACCCTACACGAAGTCAATGCCGCCGCCGAAATTATCTATGAAGTGGTGGATCCCAACGCTAATATCATCTTCGGGGCA
>161011_Togo_Shizen-koen_fts_clone56
CCTGATTATTATCCCCAATAACCAGTTATTACAGGTAATACCCGCCGAAACTCCCCTACAGGAGGCTTTTCGGGTCGCTGATGATGTGCTGCGCCAAGGGGTACAGGGCATCTCGGATATTATCACTATCCCCGGTCTGGTGAATGTGGATTTCGCTGATGTGCGGGCAGTGATGGCCGATGCGGGTTCGGCCCTAATGGGCATCGGCATCGGTTCTGGAAAATCTCGGGCGAAGGAAGGAGCGATCGCTGCTATTTCCTCGCCCTTACTGGAATCCTCGATCGAAGGGGCCAAAGGCGTAGTCTTTAACATCACTGGTGGTCAAGATCTAACCCTACACGAAGTCAATGCCGCCGCCGAAATTATCTATGAAGTGGTTGATCCCAACGCTAATATCATCTTCGGGGCA
>161011_Togo_Shizen-koen_fts_clone57
CCTGATTATTATCCCCAATAACCAGTTATTACAGGTAATACCCGCCGAAACTCCCCTACAGGAGGCTTTTCGCGTCGCTGATGATGTGCTGCGGCAAGGGGTACAGGGTATCTCGGATATTATCACTATCCCCGGTCTGGTAAATGTGGATTTCGCCGATGTGCGGGCAGTGATGGCCGATGCGGGTTCGGCCCTAATGGGCATCGGCATCGGTTCCGGAAAATCTCGGGCTAAGGAAGGAGCGACCGCAGCTATTTCCTCGCCGTTACTGGAATCCTCGATCGAAGGTGCGAAAGGCGTAGTCTTTAACATCACCGGCGGTCAAGATCTAACCCTACACGAAGTCAATGCCGCCGCCGAAATTATCTATGAAGTGGTGGATCCCAACGCTAATATCATCTTCGGGGCA
>161011_Togo_Shizen-koen_fts_clone58
CCTGATTATTATCCCCAATAACCAGTTATTACAGGTAATACCCGCCGAAACTCCCCTACAGGAGGCTTTTCGGGTCGCTGATGATGTGCTGCGCCAAGGGGTACAGGGCATCTCGGATATTATCACTATCCCCGGTCTGGTGAATGTGGATTTCGCTGATGTGCGGGCAGTGATGGCCGATGCGGGTTCGGCCCTAATGGGCATCGGCATCGGTTCTGGAAAATCTCGGGCTAAGGAAGGAGCGATCGCGGCTATTTCCTCACCGTTACTGGAATCCTCGATCGAAGGGGCGAAAGGTGTGGTCTTTAATATCACCGGTGGTCAAGATCTAACCTTACACGAAGTCAATGCCGCCGCCGAAATTATCTATGAAGTGGTCGATCCCAACGCTAATATCATCTTTGGGGCA
>161011_Togo_Shizen-koen_fts_clone59
CCTGATTATTATCCCCAATAACCAGTTATTACAGGTAATACCCGCCGAAACTCCCCTACAGGAGGCTTTTCGGGTCGCTGATGATGTGCTGCGCCAAGGGGTACAGGGCATCTCGGATATTATCACTATCCCCGGTCTGGTGAATGTGGATTTCGCTGATGTGCGGGCAGTGATGGCCGATGCGGGTTCGGCCCTAATGGGCATCGGCATCGGTTCTGGAAAATCTCGGGCTAAGGAAGGAGCGATCGCGGCTATTTCCTCACCGTTACTGGAATCCTCGATCGAAGGGGCGAAAGGTGTGGTCTTTAATATCACCGGTGGTCAAGATCTAACCTTACACGAAGTCAATGCCGCCGCCGAAATTATCTATGAAGTGGTCGATCCCAACGCTAATATCATCTTTGGGGCA
>161011_Togo_Shizen-koen_fts_clone60
CCTGATTATTATCCCCAATAACCAGTTATTACAGGTAATACCCGCCGACACTCCCCTACAGGAGGCTTTTCGCGTCGCTGATGATGTGCTGCGACAAGGGGTACAGGGGATCTCGGACATTATCACTATCCCCGGTCTGGTGAATGTGGATTTCGCCGATGTGCGGGCAGTGATGGCCGATGCGGGTTCGGCCCTAATGGGCATCGGCATCGGTTCCGGAAAATCTCGGGCGAAGGAAGGAGCGATCGCTGCTATTTCCTCGCCCTTACTGGAATCCTCGATCGAAGGGGCCAAAGGCGTAGTCTTTAACATCACTGGTGGTCAAGATCTAACCCTACACGAAGTCAATGCCGCCGCCGAAATTATCTATGAAGTGGTTGATCCCAACGCTAATATCATCTTCGGGGCA
>161011_Togo_Shizen-koen_fts_clone61
CCTGATTATTATCCCCAATAACCAGTTATTACAGGTAATACCCGCCGACACTCCCCTACAGGAGGCTTTTCGCGTCGCTGATGATGTGCTGCGACAAGGGGTACAGGGGATCTCGGACATTATCACTATCCCCGGTCTGGTGAATGTGGATTTCGCCGATGTGCGGGCAGTGATGGCCGATGCGGGTTCGGCCCTAATGGGCATCGGCATCGGTTCCGGAAAATCTCGGGCGAAGGAAGGAGCGATCGCTGCTATTTCCTCGCCCTTACTGGAATCCTCGATCGAAGGGGCCAAAGGCGTAGTCTTTAACATCACTGGTGGTCAAGATCTAACCCTACACGAAGTCAATGCCGCCGCCGAAATTATCTATGAAGTGGTTGATCCCAACGCTAATATCATCTTCGGGGCA
>161011_Togo_Shizen-koen_fts_clone62
CCTGATTATTATCCCCAATAACCAGTTATTACAGGTAATACCCGCCGAAACTCCCCTACAGGAGGCTTTTCGGGTCGCTGATGATGTGCTGCGCCAAGGGGTACAGGGCATCTCGGATATTATCACTATCCCCGGTCTGGTGAATGTGGATTTCGCTGATGTGCGGGCAGTGATGGCCGATGCGGGTTCGGCCCTAATGGGCATCGGCATCGGTTCTGGAAAATCTCGGGCTAAGGAAGGAGCGATCGCGGCTATTTCCTCACCGTTACTGGAATCCTCGATCGAAGGGGCGAAAGGTGTGGTCTTTAATATCACCGGTGGTCAAGATCTAACCTTACACGAAGTCAATGCCGCCGCCGAAATTATCTATGAAGTGGTCGATCCCAACGCTAATATCATCTTTGGGGCA
>161011_Togo_Shizen-koen_fts_clone63
CCTGATTATTATCCCCAATAACCAGTTATTACAGGTAATACCCGCCGACACTCCCCTACAGGAGGCTTTTCGCGTCGCTGATGATGTGCTGCGACAAGGGGTACAGGGGATCTCGGACATTATCACTATCCCCGGTCTGGTGAATGTGGATTTCGCCGATGTGCGGGCAGTGATGGCCGATGCGGGTTCGGCCCTAATGGGCATCGGCATCGGTTCCGGAAAATCTCGGGCGAAGGAAGGAGCGATCGCTGCTATTTCCTCGCCGTTACTGGAATCCTCGATCGAAGGTGCGAAAGGCGTAGTCTTTAACATCACTGGTGGTCAAGATCTAACCCTACACGAAGTCAATGCCGCCGCCGAAATTATCTATGAAGTGGTGGATCCCAACGCTAATATCATCTTCGGGGCA
>161011_Togo_Shizen-koen_fts_clone64
CCTGATTATTATCCCCAATAACCAGTTATTACAGGTAATACCCGCCGACACTCCCCTACAGGAGGCTTTTCGCGTCGCTGATGATGTGCTGCGACAAGGGGTACAGGGGATCTCGGACATTATCACTATCCCCGGTCTGGTGAATGTGGATTTCGCCGATGTGCGGGCAGTGATGGCCGATGCGGGTTCGGCCCTAATGGGCATCGGCATCGGTTCCGGAAAATCTCGGGCGAAGGAAGGAGCGATCGCTGCTATTTCCTCGCCGTTACTGGAATCCTCGATCGAAGGTGCGAAAGGCGTAGTCTTTAACATCACTGGTGGTCAAGATCTAACCCTACACGAAGTCAATGCCGCCGCCGAAATTATCTATGAAGTGGTGGATCCCAACGCTAATATCATCTTCGGGGCA
>161011_Togo_Shizen-koen_fts_clone65
CCTGATTATTATCCCCAATAACCAGTTATTACAGGTAATACCCGCCGAAACTCCCCTACAGGAGGCTTTTCGGGTCGCTGATGATGTGCTGCGCCAAGGGGTACAGGGCATCTCGGATATTATCACTATCCCCGGTCTGGTGAATGTGGATTTCGCTGATGTGCGGGCAGTGATGGCCGATGCGGGTTCGGCCCTAATGGGCATCGGCATCGGTTCTGGAAAATCTCGGGCTAAGGAAGGAGCGATCGCGGCTATTTCCTCACCGTTACTGGAATCCTCGATCGAAGGGGCGAAAGGTGTGGTCTTTAATATCACCGGTGGTCAAGATCTAACCTTACACGAAGTCAATGCCGCCGCCGAAATTATCTATGAAGTGGTCGATCCCAACGCTAATATCATCTTTGGGGCA
>161011_Togo_Shizen-koen_fts_clone66
CCTGATTATTATCCCCAATAACCAGTTATTACAGGTAATACCCGCCGAAACTCCCCTACAGGAGGCTTTTCGGGTCGCTGATGATGTGCTGCGCCAAGGGGTACAGGGCATCTCGGATATTATCACTATCCCCGGTCTGGTGAATGTGGATTTCGCTGATGTGCGGGCAGTGATGGCCGATGCGGGTTCGGCCCTAATGGGCATCGGCATCGGTTCTGGAAAATCTCGGGCTAAGGAAGGAGCGATCGCGGCTATTTCCTCACCGTTACTGGAATCCTCGATCGAAGGGGCGAAAGGTGTGGTCTTTAATATCACCGGTGGTCAAGATCTAACCTTACACGAAGTCAATGCCGCCGCCGAAATTATCTATGAAGTGGTCGATCCCAACGCTAATATCATCTTTGGGGCA
